# Supplementary material for: FBXO22 promotes leukemogenesis by targeting BACH1 in MLL-rearranged acute myeloid leukemia
Source: J Hematol Oncol. 2023 Feb 11;16:9. doi: 10.1186/s13045-023-01400-0 (PMC9922468; doi:10.1186/s13045-023-01400-0)
Supplement: Supplementary file 1 — Additional file 1. Table S1. Reagents, primers and plasmids used and patients’ information [file 13045_2023_1400_MOESM1_ESM.xlsx]

## Sheet: REAGENT
Supplementary Table 1. List of reagents used in this study
Western Blot
Antibody	Company name	Dilution	Catalogue number	Clone number
FBXO22	Proteintech	1:1000	Cat#13606-1-AP
BACH1	Proteintech	1:1000	Cat#14018-1-AP
H3	Cell Signaling Technology	1:1000	Cat#4499	D1H2
HO-1	Proteintech	1:1000	Cat#10701-1-AP
SKP1	Proteintech	1:1000	Cat#10990-2-AP
CUL1	Proteintech	1:1000	Cat#12895-1-AP
Vinculin	Cell Signaling Technology	1:1000	Cat#13901	E1E9V
MLL1	Cell Signaling Technology	1:1000	Cat#14689	D2M7U
GFP	Beyotime	1:1000	Cat#AG281-1
CDK1	Cell Signaling Technology	1:1000	Cat#9116	POH1
CDK2	Abcam	1:1000	Cat#ab32147
Cleaved Caspase-3	Cell Signaling Technology	1:1000	Cat#9661	Asp175
α-tubulin-HRP	Proteintech	1:10000	Cat#66031-1-lg
b-actin-HRP	MBL	1:5000	Cat# PM053-7
Anti-mouse IgG-HRP	Cell Signaling Technology	1:2000	Cat# 7076
Anti-rabbit IgG-HRP	Cell Signaling Technology	1:2000	Cat# 7074
FLAG-HRP	Sigma-Aldrich	1:2000	Cat# A8592	M2
Immunoprecipitation
Antibody	Company name	Catalogue number	Clone number
anti-Flag M2 affinity Gel	Sigma	Cat# A2220	M2
BACH1	Proteintech	Cat#14018-1-AP
Reagent	Company name	Catalogue number
Tamoxifen	Sigma-Aldrich	Cat# T5648
5-Fluorouracil	Sigma-Aldrich	Cat# F6627
Polyinosinic-Polycytidylic acid	Sigma-Aldrich	Cat# P1530
Cell counting kit 8	Dojindo	Cat# CK04
Cycloheximide (CHX)	MCE	Cat# HY-12320
Doxycycline	MCE	Cat# HY-N0565
Brefeldin A (BFA)	MCE	Cat# HY-16592
Ammonium chloride (NH4Cl)	MCE	Cat# HY-Y1269
MLN4924	MCE	Cat# HY-70062
MG132	Calbiochem	Cat# 474790
DMEM	BasalMedia Technologies	Cat# L110KJ
RPMI 1640	BasalMedia Technologies	Cat# L210KJ
PMSF	Beyotime	Cat# ST506
Protease inhibitor cocktail III	Calbiochem	Cat# 539134
Recombinant Human SCF	Peprotech	Cat# 300-07
Recombinant Human IL-3	Peprotech	Cat# 200-03
Recombinant Human IL-6	Peprotech	Cat# 200-06
Recombinant Murine SCF	Peprotech	Cat# 250-03
Recombinant Murine IL-3	Peprotech	Cat# 213-13
Recombinant Murine IL-6	Peprotech	Cat# 216-16
EasySep™ Human CD34 Positive Selection Kit II	STEMCELL Technologies	Cat# 17856
StemSpan™ SFEM	STEMCELL Technologies	Cat# 09650
MethoCult™ GF M3434	STEMCELL Technologies	Cat# 03434
MethoCult™ GF M3534	STEMCELL Technologies	Cat# 03534
MethoCult™ GF M3630	STEMCELL Technologies	Cat# 03630
MethoCult™ GF M3334	STEMCELL Technologies	Cat# 03334
MethoCult™ GF H4436	STEMCELL Technologies	Cat# 04436
FACS
Antigen/Kit/Dye	Conjugate	Company name	Catalogue number
Mouse Lineage Antibody Cocktail	PerCP-Cy5.5	BD	Cat# 561317
Streptavidin	eFluor 450	eBioscience	Cat# 48-4317
Sca-1	PE-Cyanine7	eBioscience	Cat# 25-5981
CD127	PerCP-Cy5.5	eBioscience	Cat# 45-1271
c-Kit	APC	eBioscience	Cat# 17-1171
c-Kit	APC-eFluor 780	eBioscience	Cat# 47-1171
CD34	eFluor 450	eBioscience	Cat# 48-0341
CD34	PE	Biolegend	Cat# 128609
Flk2	PE	eBioscience	Cat# 12-1351
CD16/CD32	PE-Cyanine7	eBioscience	Cat# 25-0161
CD16/CD32	PE	eBioscience	Cat# 12-0161
CD150	eFluor 450	eBioscience	Cat# 48-1502
CD48	PE	eBioscience	Cat# 12-0481
CD4	FITC	eBioscience	Cat# 11-0041
CD8	PE	eBioscience	Cat# 12-0081
B220	PE	eBioscience	Cat# 12-0452
Mac-1	APC	eBioscience	Cat# 17-0112
Gr-1	PE	eBioscience	Cat# 12-5931
TER-119	FITC	eBioscience	Cat# 11-5921
CD45.2	FITC	eBioscience	Cat# 11-0454
CD45.2	APC	eBioscience	Cat# 17-0454
CD45.1	PE	eBioscience	Cat# 12-0453
Cytofix/Cytoperm Fixation/Permeabilization Kit		BD	Cat# 554714
Anti-Ki-67	BV786	BD	Cat# 563756
Hoechst 33342		Invitrogen	Cat# H1399
Annexin V	APC	Biolegend	Cat# 640941
PI		eBioscience	Cat# 00-6990

## Sheet: PRIMER
Supplementary Table 2. List of primers, shRNA and gRNA used in this study
qRT-PCR
Gene Name	species	Forward	Rerverse
FBXO22	Homo sapiens	GTGTTGAGTAACCTGGCGG	TGCGAACATTCTCAAGCTCCT
Fbxo22	Mus musculus	CTGGAGGGACATTGCTTGGT	CTCTTCCTCGCTCTTTTATGGC
Actin		GGCTGTATTCCCCTCCATCG	CCAGTTGGTAACAATGCCATGT
shRNA or gRNA	species	Target sequence	shRNA target sequence mutation
shFBXO22#1	Homo sapiens	GTGTGGTCCTTGTCTTTGGTT	GCGTAGTCCTTGTCTTCGGCT
shFBXO22#2		CGCATCTTACCACATACAGTT
gFBXO22		GACCCGCGGAGCACCTTCGTG
Genotyping primers	Sequence
Fbxo22fl/fl-F1	TTCTTGCAGGTGGGAGCGACT
Fbxo22fl/fl-F2	CTGACTCCTTGGATCAGCAGGCAT
Fbxo22fl/fl-R	CATAGTCCTCCAAAGACACAATTC
Cre-F	CATATTGGCAGAACGAAAACGC
Cre-R	CCTGTTTCACTATCCAGGTTACGG
Bach1-WT-F	GGGATTTGCTAAGTGACATCTTCC
Bach1-WT-R2	CTACAACCAAAGCTAGAAGGTTCC
Bach1-KO-R1	TTTAGCAACCCGAGACAGCCACA

## Sheet: PLASMIDS
Supplementary Table 3. List of plasmids used in this study
CDS	Vector
FBXO22	pINDUCER21
3×Flag-FBXO22	pQCXIN
3×Flag-FBXO22(MUT)	pQCXIN
3×Flag-BACH1	pQCXIN
HA-Fbxo22	pMIGR1-RFP
HA-Bach1	pMIGR1-RFP
shFBXO22#1	pLKO.1-GFP
shFBXO22#2	pLKO.1-GFP
gFBXO22	pLenti-U6-gRNA-mCMV-SaCas9-P2A-sfGFP

## Sheet: PATIENTS
Supplementary Table 4. Patients' informations
Control patients' information
ID	Material	Gender	Age	WBC (10^9/L)	Morphological diagnosis of BM	Medication history	Sample used for experiments in
Control#1	BM	m	45	6.81	Megakaryocyte mature hindrance	None	Fig.1B
Control#2	BM	f	51	4.57	Megakaryocyte mature hindrance	None	Fig.1B
Control#3	BM	f	48	3.05	Normal	None	Fig.1B
Control#4	BM	m	64	8.51	Megakaryocyte mature hindrance	None	Fig.1B
Control#5	BM	m	78	8.47	Megakaryocyte mature hindrance	None	Fig.1B
Control#6	BM	m	68	10.2	Megakaryocyte mature hindrance	Dexamethasone*10mg/day	Fig.1B
Control#7	BM	f	61	4.32	Megakaryocyte mature hindrance	None	Fig.1B
Control#8	BM	f	28	7.81	Megakaryocyte mature hindrance	γ-globulin*40mg/kg.d, 4day	Fig.1B
Control#9	BM	f	62	6.53	Megakaryocyte mature hindrance	Platelet lifting capsule	Fig.1B
AML patients' information
ID	Material	Gender	Age	WBC (10^9/L)	Morphological diagnosis of BM	Clinical histrory	Medication history	Sample used for experiments in
AML#1	BM	m	64	44.29	M4	Relapse of leukemia remission after 10 years of drug withdrawal	Hydroxyurea 3-4*0.5g/day	Fig.1B
AML#2	BM	f	45	34.72	M4	Primary	None	Fig.1B
AML#3	BM	m	53	199.32	M4	Primary	None	Fig.1B, C-E
AML#4	BM	f	67	117.3	M5	Relapse of leukemia remission after 7 years of drug withdrawal	Mitoxantrone + ARA-C, 1 course	Fig.1B
AML#5	BM	m	28	70.32	M5	Primary	None	Fig.1B
AML#6	BM	m	65	276.77	M1	Primary	None	Fig.1B, Fig.S1C-E
AML#7	BM	m	47	1.76	M2	Primary	None	Fig.1B
AML#8	BM	f	28	4.96	M4	Primary	None	Fig.1B
AML#9	BM	f	60	5.52	M4	Primary	None	Fig.1B
AML#10	BM	f	45	1.51	M4	Primary	None	Fig.1B
AML#11	BM	m	51	11.31	M4	Primary	None	Fig.1B
AML#12	BM	f	57	21	M4	Primary	None	Fig.1B
AML#13	BM	f	34	37.57	M4	Primary	None	Fig.1B
AML#14	BM	f	35	1.96	M5	Primary	None	Fig.1B
AML#15	BM	m	59	18.68	M5	Primary	None	Fig.1B
Legend
Bone marrow (BM)
Female (f), Male (m)
White blood cell count in PB (WBC)
