# Supplementary material for: FBXO22 promotes leukemogenesis by targeting BACH1 in MLL-rearranged acute myeloid leukemia
Source: J Hematol Oncol. 2023 Feb 11;16:9. doi: 10.1186/s13045-023-01400-0 (PMC9922468; doi:10.1186/s13045-023-01400-0)
Supplement: Supplementary file 7 — Additional file 7. Table S2. Mass spectrometry data [file 13045_2023_1400_MOESM7_ESM.xlsx]

## Sheet: Page 1
FBXO22 interacting proteins . Page 1. FBXO22 interacting proteins. THP-1 cells transfected with Flag-tag or Flag-tagged FBXO22 were subjected to immunoprecipitation by M2 beads. The immunoprecipitates were separated by SDS-PAGE and Coomassie Brilliant Blue stained bands were cut and identified by LC-MS/MS. Proteins only identified in the immunoprecipitate of Flag-tagged FBXO22 and peptides greate…
Identified Proteins	Accession Number	Gene Name	EV peptide	Flag-FBXO22 peptide
Cullin-1 OS=Homo sapiens OX=9606 GN=CUL1 PE=1 SV=1	tr|A0A0C4DGX4|A0A0C4DGX4_HUMAN	CUL1	0	115
Probable ATP-dependent RNA helicase DDX46 OS=Homo sapiens OX=9606 GN=DDX46 PE=1 SV=1	tr|A0A0C4DG89|A0A0C4DG89_HUMAN	DDX46	0	16
DNA-directed RNA polymerase II subunit RPB1 OS=Homo sapiens OX=9606 GN=POLR2A PE=1 SV=2	sp|P24928|RPB1_HUMAN	POLR2A	0	9
COP9 signalosome complex subunit 3 OS=Homo sapiens OX=9606 GN=COPS3 PE=1 SV=2	tr|H7C3P9|H7C3P9_HUMAN	COPS3	0	9
COP9 signalosome complex subunit 4 OS=Homo sapiens OX=9606 GN=COPS4 PE=1 SV=1	sp|Q9BT78|CSN4_HUMAN	COPS4	0	18
COP9 signalosome complex subunit 2 OS=Homo sapiens OX=9606 GN=COPS2 PE=1 SV=1	sp|P61201|CSN2_HUMAN	COPS2	0	17
COP9 signalosome complex subunit 1 OS=Homo sapiens OX=9606 GN=GPS1 PE=1 SV=2	tr|C9JFE4|C9JFE4_HUMAN	GPS1	0	21
Transcription regulator protein BACH1 OS=Homo sapiens OX=9606 GN=BACH1 PE=1 SV=2	sp|O14867|BACH1_HUMAN	BACH1	0	19
Structural maintenance of chromosomes protein 3 OS=Homo sapiens OX=9606 GN=SMC3 PE=1 SV=2	sp|Q9UQE7|SMC3_HUMAN	SMC3	0	7
Putative ATP-dependent RNA helicase DHX57 OS=Homo sapiens OX=9606 GN=DHX57 PE=1 SV=2	sp|Q6P158|DHX57_HUMAN	DHX57	0	6
Serine/threonine-protein phosphatase 1 regulatory subunit 10 OS=Homo sapiens OX=9606 GN=PPP1R10 PE=1 SV=1	sp|Q96QC0|PP1RA_HUMAN	PPP1R10	0	10
E3 ubiquitin-protein ligase RBX1 OS=Homo sapiens OX=9606 GN=RBX1 PE=1 SV=1	sp|P62877|RBX1_HUMAN	RBX1	0	7
Putative RNA-binding protein Luc7-like 2 OS=Homo sapiens OX=9606 GN=LUC7L2 PE=1 SV=2	sp|Q9Y383|LC7L2_HUMAN	LUC7L2	0	7
Lysine-specific demethylase 5C OS=Homo sapiens OX=9606 GN=KDM5C PE=1 SV=2	sp|P41229|KDM5C_HUMAN	KDM5C	0	8
COP9 signalosome complex subunit 7b OS=Homo sapiens OX=9606 GN=COPS7B PE=1 SV=1	tr|J3KQ34|J3KQ34_HUMAN	COPS7B	0	5
GRB10-interacting GYF protein 2 OS=Homo sapiens OX=9606 GN=GIGYF2 PE=1 SV=1	sp|Q6Y7W6|GGYF2_HUMAN	GIGYF2	0	4
Signal recognition particle receptor subunit beta OS=Homo sapiens OX=9606 GN=SRPRB PE=1 SV=3	sp|Q9Y5M8|SRPRB_HUMAN	SRPRB	0	2
ATP-dependent RNA helicase DDX54 OS=Homo sapiens OX=9606 GN=DDX54 PE=1 SV=2	sp|Q8TDD1|DDX54_HUMAN	DDX54	0	6
RNA-binding protein 39 (Fragment) OS=Homo sapiens OX=9606 GN=RBM39 PE=1 SV=8	tr|H0Y4X3|H0Y4X3_HUMAN	RBM39	0	6
Zinc finger CCCH domain-containing protein 4 (Fragment) OS=Homo sapiens OX=9606 GN=ZC3H4 PE=1 SV=1	tr|M0QY97|M0QY97_HUMAN	ZC3H4	0	7
Pre-mRNA-processing-splicing factor 8 OS=Homo sapiens OX=9606 GN=PRPF8 PE=1 SV=2	sp|Q6P2Q9|PRP8_HUMAN	PRPF8	0	5
Ribosome biogenesis regulatory protein homolog OS=Homo sapiens OX=9606 GN=RRS1 PE=1 SV=2	sp|Q15050|RRS1_HUMAN	RRS1	0	9
General transcription factor 3C polypeptide 1 OS=Homo sapiens OX=9606 GN=GTF3C1 PE=1 SV=4	sp|Q12789|TF3C1_HUMAN	GTF3C1	0	9
RNA-binding protein 34 OS=Homo sapiens OX=9606 GN=RBM34 PE=1 SV=2	sp|P42696|RBM34_HUMAN	RBM34	0	8
ATP-dependent RNA helicase DDX24 OS=Homo sapiens OX=9606 GN=DDX24 PE=1 SV=1	tr|G3V529|G3V529_HUMAN	DDX24	0	6
Kinesin-like protein KIF2C OS=Homo sapiens OX=9606 GN=KIF2C PE=1 SV=2	sp|Q99661|KIF2C_HUMAN	KIF2C	0	7
Cleavage and polyadenylation specificity factor subunit 1 OS=Homo sapiens OX=9606 GN=CPSF1 PE=1 SV=2	sp|Q10570|CPSF1_HUMAN	CPSF1	0	3
Ribosomal RNA-processing protein 8 OS=Homo sapiens OX=9606 GN=RRP8 PE=1 SV=2	sp|O43159|RRP8_HUMAN	RRP8	0	2
Activating signal cointegrator 1 complex subunit 3 OS=Homo sapiens OX=9606 GN=ASCC3 PE=1 SV=3	sp|Q8N3C0|ASCC3_HUMAN	ASCC3	0	4
DNA-directed RNA polymerase subunit beta OS=Homo sapiens OX=9606 GN=POLR2B PE=1 SV=2	tr|C9J2Y9|C9J2Y9_HUMAN	POLR2B	0	4
Rab-like protein 6 OS=Homo sapiens OX=9606 GN=RABL6 PE=1 SV=2	sp|Q3YEC7|RABL6_HUMAN	RABL6	0	6
Mitogen-activated protein kinase kinase kinase kinase 4 OS=Homo sapiens OX=9606 GN=MAP4K4 PE=1 SV=2	sp|O95819|M4K4_HUMAN	MAP4K4	0	5
Golgi-associated plant pathogenesis-related protein 1 OS=Homo sapiens OX=9606 GN=GLIPR2 PE=1 SV=1	tr|Q5VZR0|Q5VZR0_HUMAN	GLIPR2	0	2
Lysine-specific demethylase 4B OS=Homo sapiens OX=9606 GN=KDM4B PE=1 SV=4	sp|O94953|KDM4B_HUMAN	KDM4B	0	4
Probable ATP-dependent RNA helicase DHX37 OS=Homo sapiens OX=9606 GN=DHX37 PE=1 SV=1	sp|Q8IY37|DHX37_HUMAN	DHX37	0	4
Heterochromatin protein 1-binding protein 3 OS=Homo sapiens OX=9606 GN=HP1BP3 PE=1 SV=1	sp|Q5SSJ5|HP1B3_HUMAN	HP1BP3	0	2
CLIP-associating protein 2 OS=Homo sapiens OX=9606 GN=CLASP2 PE=1 SV=2	tr|E3W994|E3W994_HUMAN	CLASP2	0	3
Prolyl 4-hydroxylase subunit alpha-1 OS=Homo sapiens OX=9606 GN=P4HA1 PE=1 SV=2	sp|P13674|P4HA1_HUMAN	P4HA1	0	2
Lymphocyte cytosolic protein 2 OS=Homo sapiens OX=9606 GN=LCP2 PE=1 SV=1	sp|Q13094|LCP2_HUMAN	LCP2	0	7
Lysine-specific demethylase 4A OS=Homo sapiens OX=9606 GN=KDM4A PE=1 SV=2	sp|O75164|KDM4A_HUMAN	KDM4A	0	6
AFG3-like protein 2 OS=Homo sapiens OX=9606 GN=AFG3L2 PE=1 SV=2	sp|Q9Y4W6|AFG32_HUMAN	AFG3L2	0	5
Keratin-associated protein 3-3 OS=Homo sapiens OX=9606 GN=KRTAP3-3 PE=1 SV=1	sp|Q9BYR6|KRA33_HUMAN	KRTAP3-3	0	1
Src substrate cortactin OS=Homo sapiens OX=9606 GN=CTTN PE=1 SV=2	sp|Q14247|SRC8_HUMAN	CTTN	0	3
DNA excision repair protein ERCC-6 OS=Homo sapiens OX=9606 GN=ERCC6 PE=1 SV=1	sp|Q03468|ERCC6_HUMAN	ERCC6	0	5
Ribosomal L1 domain-containing protein 1 OS=Homo sapiens OX=9606 GN=RSL1D1 PE=1 SV=3	sp|O76021|RL1D1_HUMAN	RSL1D1	0	6
Host cell factor 1 OS=Homo sapiens OX=9606 GN=HCFC1 PE=1 SV=2	sp|P51610|HCFC1_HUMAN	HCFC1	0	3
Immunoglobulin heavy variable 3-64D OS=Homo sapiens OX=9606 GN=IGHV3-64D PE=3 SV=1	sp|A0A0J9YX35|HV64D_HUMAN	IGHV3-64D	0	2
COP9 signalosome complex subunit 6 OS=Homo sapiens OX=9606 GN=COPS6 PE=1 SV=1	tr|E7EM64|E7EM64_HUMAN	COPS6	0	6
AP-3 complex subunit mu-1 OS=Homo sapiens OX=9606 GN=AP3M1 PE=1 SV=1	sp|Q9Y2T2|AP3M1_HUMAN	AP3M1	0	3
Chromodomain-helicase-DNA-binding protein 2 OS=Homo sapiens OX=9606 GN=CHD2 PE=1 SV=2	sp|O14647|CHD2_HUMAN	CHD2	0	5
Pre-mRNA-processing factor 6 OS=Homo sapiens OX=9606 GN=PRPF6 PE=1 SV=1	sp|O94906|PRP6_HUMAN	PRPF6	0	5
Elafin OS=Homo sapiens OX=9606 GN=PI3 PE=1 SV=3	sp|P19957|ELAF_HUMAN	PI3	0	1
Aspartyl aminopeptidase isoform CRA_b OS=Homo sapiens OX=9606 GN=DNPEP PE=1 SV=1	tr|A0A024R442|A0A024R442_HUMAN	DNPEP	0	1
Basigin (Fragment) OS=Homo sapiens OX=9606 GN=BSG PE=1 SV=1	tr|A0A087X2B5|A0A087X2B5_HUMAN	BSG	0	2
Pumilio homolog 1 (Fragment) OS=Homo sapiens OX=9606 GN=PUM1 PE=1 SV=1	tr|H0YEH2|H0YEH2_HUMAN	PUM1	0	2
Serine/threonine-protein phosphatase (Fragment) OS=Homo sapiens OX=9606 GN=PPP1CA PE=1 SV=1	tr|E9PMD7|E9PMD7_HUMAN	PPP1CA	0	2
Serine/threonine-protein kinase RIO1 OS=Homo sapiens OX=9606 GN=RIOK1 PE=1 SV=2	sp|Q9BRS2|RIOK1_HUMAN	RIOK1	0	2
Mycophenolic acid acyl-glucuronide esterase mitochondrial OS=Homo sapiens OX=9606 GN=ABHD10 PE=1 SV=1	sp|Q9NUJ1|ABHDA_HUMAN	ABHD10	0	2
ATPase MORC2 OS=Homo sapiens OX=9606 GN=MORC2 PE=1 SV=2	sp|Q9Y6X9|MORC2_HUMAN	MORC2	0	4
Kinesin-like protein KIF2A OS=Homo sapiens OX=9606 GN=KIF2A PE=1 SV=3	sp|O00139|KIF2A_HUMAN	KIF2A	0	3
DNA topoisomerase 3-beta-1 OS=Homo sapiens OX=9606 GN=TOP3B PE=1 SV=1	sp|O95985|TOP3B_HUMAN	TOP3B	0	3
Actin-like protein 6A OS=Homo sapiens OX=9606 GN=ACTL6A PE=1 SV=1	sp|O96019|ACL6A_HUMAN	ACTL6A	0	3
Anaphase-promoting complex subunit 4 OS=Homo sapiens OX=9606 GN=ANAPC4 PE=1 SV=2	sp|Q9UJX5|APC4_HUMAN	ANAPC4	0	1
Cell division cycle protein 23 homolog OS=Homo sapiens OX=9606 GN=CDC23 PE=1 SV=3	sp|Q9UJX2|CDC23_HUMAN	CDC23	0	4
Protein kinase C-binding protein 1 OS=Homo sapiens OX=9606 GN=ZMYND8 PE=1 SV=1	tr|A0A087WYS3|A0A087WYS3_HUMAN	ZMYND8	0	3
U4/U6.U5 tri-snRNP-associated protein 1 OS=Homo sapiens OX=9606 GN=SART1 PE=1 SV=1	sp|O43290|SNUT1_HUMAN	SART1	0	2
Eukaryotic translation initiation factor 4B OS=Homo sapiens OX=9606 GN=EIF4B PE=1 SV=2	sp|P23588|IF4B_HUMAN	EIF4B	0	2
COP9 signalosome complex subunit 5 OS=Homo sapiens OX=9606 GN=COPS5 PE=1 SV=4	sp|Q92905|CSN5_HUMAN	COPS5	0	3
Surfeit locus protein 6 OS=Homo sapiens OX=9606 GN=SURF6 PE=1 SV=3	sp|O75683|SURF6_HUMAN	SURF6	0	6
Fructosamine-3-kinase OS=Homo sapiens OX=9606 GN=FN3K PE=1 SV=1	sp|Q9H479|FN3K_HUMAN	FN3K	0	1
Casein kinase II subunit alpha OS=Homo sapiens OX=9606 GN=CSNK2A1 PE=1 SV=1	tr|A0A2R8YDP2|A0A2R8YDP2_HUMAN	CSNK2A1	0	2
Casein kinase II subunit alpha 3 OS=Homo sapiens OX=9606 GN=CSNK2A3 PE=1 SV=2	sp|Q8NEV1|CSK23_HUMAN	CSNK2A3	0	2
GPN-loop GTPase 1 OS=Homo sapiens OX=9606 GN=GPN1 PE=1 SV=1	sp|Q9HCN4|GPN1_HUMAN	GPN1	0	1
DnaJ homolog subfamily C member 21 OS=Homo sapiens OX=9606 GN=DNAJC21 PE=1 SV=1	tr|A0A2R8Y534|A0A2R8Y534_HUMAN	DNAJC21	0	1
Septin-9 (Fragment) OS=Homo sapiens OX=9606 GN=SEPT9 PE=1 SV=1	tr|K7EK18|K7EK18_HUMAN	SEPT9	0	1
Kanadaptin OS=Homo sapiens OX=9606 GN=SLC4A1AP PE=1 SV=1	tr|A0A087X0M4|A0A087X0M4_HUMAN	SLC4A1AP	0	3
Cytochrome c oxidase assembly factor 7 OS=Homo sapiens OX=9606 GN=COA7 PE=1 SV=2	sp|Q96BR5|COA7_HUMAN	COA7	0	1
U4/U6 small nuclear ribonucleoprotein Prp31 OS=Homo sapiens OX=9606 GN=PRPF31 PE=1 SV=1	tr|E7EVX8|E7EVX8_HUMAN	PRPF31	0	2
Kinectin OS=Homo sapiens OX=9606 GN=KTN1 PE=1 SV=1	sp|Q86UP2|KTN1_HUMAN	KTN1	0	3
Methyltransferase-like protein 17 mitochondrial OS=Homo sapiens OX=9606 GN=METTL17 PE=1 SV=1	sp|Q9H7H0|MET17_HUMAN	METTL17	0	3
Ubiquitin carboxyl-terminal hydrolase 7 (Fragment) OS=Homo sapiens OX=9606 GN=USP7 PE=1 SV=1	tr|H3BND8|H3BND8_HUMAN	USP7	0	5
Cyclin-dependent kinase 11B OS=Homo sapiens OX=9606 GN=CDK11B PE=1 SV=1	tr|A0A0D9SER5|A0A0D9SER5_HUMAN	CDK11B	0	5
Cyclin-dependent kinase 11A OS=Homo sapiens OX=9606 GN=CDK11A PE=1 SV=1	tr|Q5QPR3|Q5QPR3_HUMAN	CDK11A	0	5
Creatine kinase U-type mitochondrial (Fragment) OS=Homo sapiens OX=9606 GN=CKMT1B PE=1 SV=1	tr|C9JSQ1|C9JSQ1_HUMAN	CKMT1B	0	3
Creatine kinase U-type mitochondrial OS=Homo sapiens OX=9606 GN=CKMT1A PE=1 SV=1	tr|F8WCN3|F8WCN3_HUMAN	CKMT1A	0	3
Non-specific serine/threonine protein kinase OS=Homo sapiens OX=9606 GN=MARK2 PE=1 SV=1	tr|E7ETY4|E7ETY4_HUMAN	MARK2	0	1
Growth factor receptor-bound protein 2 OS=Homo sapiens OX=9606 GN=GRB2 PE=1 SV=1	sp|P62993|GRB2_HUMAN	GRB2	0	4
Protein-glutamine gamma-glutamyltransferase 5 OS=Homo sapiens OX=9606 GN=TGM5 PE=1 SV=4	sp|O43548|TGM5_HUMAN	TGM5	0	2
DNA-binding protein SMUBP-2 OS=Homo sapiens OX=9606 GN=IGHMBP2 PE=1 SV=3	sp|P38935|SMBP2_HUMAN	IGHMBP2	0	1
Lamina-associated polypeptide 2 isoforms beta/gamma OS=Homo sapiens OX=9606 GN=TMPO PE=1 SV=2	sp|P42167|LAP2B_HUMAN	TMPO	0	2
Serine/threonine-protein kinase PLK1 OS=Homo sapiens OX=9606 GN=PLK1 PE=1 SV=1	sp|P53350|PLK1_HUMAN	PLK1	0	1
Ribosome biogenesis protein WDR12 OS=Homo sapiens OX=9606 GN=WDR12 PE=1 SV=2	sp|Q9GZL7|WDR12_HUMAN	WDR12	0	2
U4/U6.U5 tri-snRNP-associated protein 2 OS=Homo sapiens OX=9606 GN=USP39 PE=1 SV=1	tr|F8WC91|F8WC91_HUMAN	USP39	0	2
Pleiotropic regulator 1 OS=Homo sapiens OX=9606 GN=PLRG1 PE=1 SV=1	sp|O43660|PLRG1_HUMAN	PLRG1	0	1
Zinc finger protein 592 OS=Homo sapiens OX=9606 GN=ZNF592 PE=1 SV=2	sp|Q92610|ZN592_HUMAN	ZNF592	0	1
Nicalin OS=Homo sapiens OX=9606 GN=NCLN PE=1 SV=2	sp|Q969V3|NCLN_HUMAN	NCLN	0	2
Glutaminyl-peptide cyclotransferase-like protein OS=Homo sapiens OX=9606 GN=QPCTL PE=1 SV=2	sp|Q9NXS2|QPCTL_HUMAN	QPCTL	0	1
Homer protein homolog 1 OS=Homo sapiens OX=9606 GN=HOMER1 PE=1 SV=2	sp|Q86YM7|HOME1_HUMAN	HOMER1	0	1
Procollagen-lysine 2-oxoglutarate 5-dioxygenase 1 OS=Homo sapiens OX=9606 GN=PLOD1 PE=1 SV=2	sp|Q02809|PLOD1_HUMAN	PLOD1	0	1
Apolipoprotein E OS=Homo sapiens OX=9606 GN=APOE PE=1 SV=1	sp|P02649|APOE_HUMAN	APOE	0	1
Round spermatid basic protein 1-like protein OS=Homo sapiens OX=9606 GN=RSBN1L PE=1 SV=2	sp|Q6PCB5|RSBNL_HUMAN	RSBN1L	0	2
Nucleolar GTP-binding protein 2 OS=Homo sapiens OX=9606 GN=GNL2 PE=1 SV=1	sp|Q13823|NOG2_HUMAN	GNL2	0	2
Putative nascent polypeptide-associated complex subunit alpha-like protein OS=Homo sapiens OX=9606 GN=NACA4P PE=5 SV=1	sp|Q9BZK3|NACP4_HUMAN	NACA4P	0	1
Dolichol-phosphate mannosyltransferase subunit 1 OS=Homo sapiens OX=9606 GN=DPM1 PE=1 SV=1	sp|O60762|DPM1_HUMAN	DPM1	0	1
Magnesium transporter protein 1 OS=Homo sapiens OX=9606 GN=MAGT1 PE=1 SV=1	sp|Q9H0U3|MAGT1_HUMAN	MAGT1	0	3
RNA-binding protein 33 OS=Homo sapiens OX=9606 GN=RBM33 PE=1 SV=3	sp|Q96EV2|RBM33_HUMAN	RBM33	0	1
Liprin-alpha-1 OS=Homo sapiens OX=9606 GN=PPFIA1 PE=1 SV=1	sp|Q13136|LIPA1_HUMAN	PPFIA1	0	3
Coronin-1C (Fragment) OS=Homo sapiens OX=9606 GN=CORO1C PE=1 SV=1	tr|H0YHL7|H0YHL7_HUMAN	CORO1C	0	1
SWI/SNF-related matrix-associated actin-dependent regulator of chromatin subfamily A member 5 OS=Homo sapiens OX=9606 GN=SMARCA5 PE=1 SV=1	sp|O60264|SMCA5_HUMAN	SMARCA5	0	4
DNA-(apurinic or apyrimidinic site) lyase 2 OS=Homo sapiens OX=9606 GN=APEX2 PE=1 SV=1	sp|Q9UBZ4|APEX2_HUMAN	APEX2	0	3
Formin-binding protein 4 OS=Homo sapiens OX=9606 GN=FNBP4 PE=1 SV=3	sp|Q8N3X1|FNBP4_HUMAN	FNBP4	0	1
7SK snRNA methylphosphate capping enzyme OS=Homo sapiens OX=9606 GN=MEPCE PE=1 SV=1	sp|Q7L2J0|MEPCE_HUMAN	MEPCE	0	1
Eukaryotic peptide chain release factor subunit 1 (Fragment) OS=Homo sapiens OX=9606 GN=ETF1 PE=1 SV=1	tr|I3L492|I3L492_HUMAN	ETF1	0	1
40S ribosomal protein S28 OS=Homo sapiens OX=9606 GN=RPS28 PE=1 SV=1	sp|P62857|RS28_HUMAN	RPS28	0	2
Signal transducer and activator of transcription OS=Homo sapiens OX=9606 GN=STAT5A PE=1 SV=1	tr|K7EK35|K7EK35_HUMAN	STAT5A	0	2
Multifunctional procollagen lysine hydroxylase and glycosyltransferase LH3 OS=Homo sapiens OX=9606 GN=PLOD3 PE=1 SV=1	sp|O60568|PLOD3_HUMAN	PLOD3	0	2
Protein SDA1 OS=Homo sapiens OX=9606 GN=SDAD1 PE=1 SV=1	tr|E7EW05|E7EW05_HUMAN	SDAD1	0	1
Chromatin target of PRMT1 protein OS=Homo sapiens OX=9606 GN=CHTOP PE=1 SV=2	sp|Q9Y3Y2|CHTOP_HUMAN	CHTOP	0	1
DNA-directed RNA polymerase mitochondrial OS=Homo sapiens OX=9606 GN=POLRMT PE=1 SV=2	sp|O00411|RPOM_HUMAN	POLRMT	0	3
Heat shock protein 105 kDa OS=Homo sapiens OX=9606 GN=HSPH1 PE=1 SV=1	tr|A0A0A0MSM0|A0A0A0MSM0_HUMAN	HSPH1	0	1
Heat shock 70 kDa protein 4L OS=Homo sapiens OX=9606 GN=HSPA4L PE=1 SV=1	tr|E9PDE8|E9PDE8_HUMAN	HSPA4L	0	1
DNA-directed RNA polymerase subunit OS=Homo sapiens OX=9606 GN=POLR1A PE=1 SV=1	tr|B9ZVN9|B9ZVN9_HUMAN	POLR1A	0	1
Probable ATP-dependent RNA helicase DDX47 OS=Homo sapiens OX=9606 GN=DDX47 PE=1 SV=1	sp|Q9H0S4|DDX47_HUMAN	DDX47	0	1
Dual specificity protein phosphatase 9 OS=Homo sapiens OX=9606 GN=DUSP9 PE=1 SV=1	sp|Q99956|DUS9_HUMAN	DUSP9	0	4
General transcription factor IIF subunit 2 OS=Homo sapiens OX=9606 GN=GTF2F2 PE=1 SV=2	sp|P13984|T2FB_HUMAN	GTF2F2	0	2
Protein phosphatase 4 (Formerly X) catalytic subunit isoform CRA_b OS=Homo sapiens OX=9606 GN=PPP4C PE=1 SV=1	tr|I3L4X0|I3L4X0_HUMAN	PPP4C	0	1
Importin subunit alpha-7 OS=Homo sapiens OX=9606 GN=KPNA6 PE=1 SV=1	sp|O60684|IMA7_HUMAN	KPNA6	0	1
Erlin-2 OS=Homo sapiens OX=9606 GN=ERLIN2 PE=1 SV=1	sp|O94905|ERLN2_HUMAN	ERLIN2	0	1
Nucleolar transcription factor 1 OS=Homo sapiens OX=9606 GN=UBTF PE=1 SV=1	tr|E9PKP7|E9PKP7_HUMAN	UBTF	0	1
Calcium-binding mitochondrial carrier protein Aralar1 OS=Homo sapiens OX=9606 GN=SLC25A12 PE=1 SV=2	sp|O75746|CMC1_HUMAN	SLC25A12	0	2
Calcium-binding mitochondrial carrier protein Aralar2 OS=Homo sapiens OX=9606 GN=SLC25A13 PE=1 SV=2	sp|Q9UJS0|CMC2_HUMAN	SLC25A13	0	2
Target of EGR1 protein 1 OS=Homo sapiens OX=9606 GN=TOE1 PE=1 SV=1	sp|Q96GM8|TOE1_HUMAN	TOE1	0	1
COP9 signalosome complex subunit 8 OS=Homo sapiens OX=9606 GN=COPS8 PE=1 SV=1	tr|E9PGT6|E9PGT6_HUMAN	COPS8	0	2
BAG family molecular chaperone regulator 2 OS=Homo sapiens OX=9606 GN=BAG2 PE=1 SV=1	sp|O95816|BAG2_HUMAN	BAG2	0	1
E3 ubiquitin-protein ligase KCMF1 OS=Homo sapiens OX=9606 GN=KCMF1 PE=1 SV=2	sp|Q9P0J7|KCMF1_HUMAN	KCMF1	0	1
Vacuolar protein sorting-associated protein 35 OS=Homo sapiens OX=9606 GN=VPS35 PE=1 SV=2	sp|Q96QK1|VPS35_HUMAN	VPS35	0	1
Protein phosphatase 1 regulatory subunit 12A OS=Homo sapiens OX=9606 GN=PPP1R12A PE=1 SV=1	sp|O14974|MYPT1_HUMAN	PPP1R12A	0	1
ATP-dependent DNA helicase Q1 OS=Homo sapiens OX=9606 GN=RECQL PE=1 SV=3	sp|P46063|RECQ1_HUMAN	RECQL	0	2
Bloom syndrome protein OS=Homo sapiens OX=9606 GN=BLM PE=1 SV=1	tr|H0YNU5|H0YNU5_HUMAN	BLM	0	2
Sorting nexin-14 OS=Homo sapiens OX=9606 GN=SNX14 PE=1 SV=1	tr|D6RDH9|D6RDH9_HUMAN	SNX14	0	1
Probable ubiquitin carboxyl-terminal hydrolase FAF-X OS=Homo sapiens OX=9606 GN=USP9X PE=1 SV=3	sp|Q93008|USP9X_HUMAN	USP9X	0	2
Probable ubiquitin carboxyl-terminal hydrolase FAF-Y OS=Homo sapiens OX=9606 GN=USP9Y PE=2 SV=2	sp|O00507|USP9Y_HUMAN	USP9Y	0	1
CDKN2A-interacting protein OS=Homo sapiens OX=9606 GN=CDKN2AIP PE=1 SV=3	sp|Q9NXV6|CARF_HUMAN	CDKN2AIP	0	1
Cytochrome c1 heme protein mitochondrial OS=Homo sapiens OX=9606 GN=CYC1 PE=1 SV=3	sp|P08574|CY1_HUMAN	CYC1	0	1
MAP7 domain-containing protein 1 OS=Homo sapiens OX=9606 GN=MAP7D1 PE=1 SV=1	sp|Q3KQU3|MA7D1_HUMAN	MAP7D1	0	1
[F-actin]-monooxygenase MICAL3 OS=Homo sapiens OX=9606 GN=MICAL3 PE=1 SV=2	sp|Q7RTP6|MICA3_HUMAN	MICAL3	0	2
Crooked neck-like protein 1 OS=Homo sapiens OX=9606 GN=CRNKL1 PE=1 SV=1	tr|Q5JY65|Q5JY65_HUMAN	CRNKL1	0	2
Importin subunit alpha-3 OS=Homo sapiens OX=9606 GN=KPNA4 PE=1 SV=1	sp|O00629|IMA3_HUMAN	KPNA4	0	1
Serine/threonine-protein kinase TAO3 OS=Homo sapiens OX=9606 GN=TAOK3 PE=1 SV=2	sp|Q9H2K8|TAOK3_HUMAN	TAOK3	0	1
Serine/threonine-protein kinase TAO1 OS=Homo sapiens OX=9606 GN=TAOK1 PE=1 SV=1	sp|Q7L7X3|TAOK1_HUMAN	TAOK1	0	1
Signal recognition particle receptor subunit alpha OS=Homo sapiens OX=9606 GN=SRPRA PE=1 SV=2	sp|P08240|SRPRA_HUMAN	SRPRA	0	1
39S ribosomal protein L23 mitochondrial OS=Homo sapiens OX=9606 GN=MRPL23 PE=1 SV=1	tr|A6NJD9|A6NJD9_HUMAN	MRPL23	0	1
COP9 signalosome complex subunit 7a (Fragment) OS=Homo sapiens OX=9606 GN=COPS7A PE=1 SV=1	tr|F5H7C6|F5H7C6_HUMAN	COPS7A	0	1
Acetyl-CoA carboxylase 1 OS=Homo sapiens OX=9606 GN=ACACA PE=1 SV=2	sp|Q13085|ACACA_HUMAN	ACACA	0	2
cDNA FLJ59284 highly similar to Pleckstrin homology domain-containing family A member 5 (Fragment) OS=Homo sapiens OX=9606 GN=PLEKHA5 PE=1 SV=1	tr|B4DJX4|B4DJX4_HUMAN	PLEKHA5	0	2
Golgin subfamily A member 2 OS=Homo sapiens OX=9606 GN=GOLGA2 PE=1 SV=1	tr|A0A2Q2TH77|A0A2Q2TH77_HUMAN	GOLGA2	0	1
Proteasome adapter and scaffold protein ECM29 OS=Homo sapiens OX=9606 GN=ECPAS PE=1 SV=2	sp|Q5VYK3|ECM29_HUMAN	ECPAS	0	1
Prosaposin receptor GPR37 OS=Homo sapiens OX=9606 GN=GPR37 PE=1 SV=2	sp|O15354|GPR37_HUMAN	GPR37	0	1
Protein S100-P OS=Homo sapiens OX=9606 GN=S100P PE=1 SV=2	sp|P25815|S100P_HUMAN	S100P	0	2
Kinesin-like protein (Fragment) OS=Homo sapiens OX=9606 GN=KIF19 PE=3 SV=1	tr|F8VW50|F8VW50_HUMAN	KIF19	0	1
Leydig cell tumor 10 kDa protein homolog (Fragment) OS=Homo sapiens OX=9606 GN=C19orf53 PE=1 SV=1	tr|A0A0A0MQS3|A0A0A0MQS3_HUMAN	C19orf53	0	1
Exportin-T OS=Homo sapiens OX=9606 GN=XPOT PE=1 SV=2	sp|O43592|XPOT_HUMAN	XPOT	0	2
Voltage-dependent L-type calcium channel subunit alpha OS=Homo sapiens OX=9606 GN=CACNA1C PE=1 SV=1	tr|F5H522|F5H522_HUMAN	CACNA1C	0	2
Nuclear receptor-interacting protein 1 OS=Homo sapiens OX=9606 GN=NRIP1 PE=1 SV=2	sp|P48552|NRIP1_HUMAN	NRIP1	0	2
Acetyl-CoA carboxylase 2 OS=Homo sapiens OX=9606 GN=ACACB PE=1 SV=3	sp|O00763|ACACB_HUMAN	ACACB	0	1
Kynurenine 3-monooxygenase OS=Homo sapiens OX=9606 GN=KMO PE=1 SV=2	sp|O15229|KMO_HUMAN	KMO	0	1
Transmembrane protein 87A OS=Homo sapiens OX=9606 GN=TMEM87A PE=1 SV=3	sp|Q8NBN3|TM87A_HUMAN	TMEM87A	0	1
Tetratricopeptide repeat protein 30B OS=Homo sapiens OX=9606 GN=TTC30B PE=1 SV=2	sp|Q8N4P2|TT30B_HUMAN	TTC30B	0	1
Hyaluronan mediated motility receptor OS=Homo sapiens OX=9606 GN=HMMR PE=1 SV=2	sp|O75330|HMMR_HUMAN	HMMR	0	6
cDNA FLJ50956 highly similar to Rap guanine nucleotide exchange factor 4 OS=Homo sapiens OX=9606 GN=RAPGEF4 PE=1 SV=1	tr|B7Z278|B7Z278_HUMAN	RAPGEF4	0	1
Ankyrin-3 OS=Homo sapiens OX=9606 GN=ANK3 PE=1 SV=3	sp|Q12955|ANK3_HUMAN	ANK3	0	1
Collagen alpha-2(V) chain OS=Homo sapiens OX=9606 GN=COL5A2 PE=1 SV=3	sp|P05997|CO5A2_HUMAN	COL5A2	0	1
Dedicator of cytokinesis protein 11 OS=Homo sapiens OX=9606 GN=DOCK11 PE=1 SV=2	sp|Q5JSL3|DOC11_HUMAN	DOCK11	0	1
SWI/SNF-related matrix-associated actin-dependent regulator of chromatin subfamily B member 1 (Fragment) OS=Homo sapiens OX=9606 GN=SMARCB1 PE=1 SV=1	tr|A0A0G2JSE9|A0A0G2JSE9_HUMAN	SMARCB1	0	1
Zinc finger RNA-binding protein OS=Homo sapiens OX=9606 GN=ZFR PE=1 SV=2	sp|Q96KR1|ZFR_HUMAN	ZFR	0	1
rRNA methyltransferase 1 mitochondrial OS=Homo sapiens OX=9606 GN=MRM1 PE=1 SV=1	sp|Q6IN84|MRM1_HUMAN	MRM1	0	1
Nuclear GTPase SLIP-GC OS=Homo sapiens OX=9606 GN=NUGGC PE=2 SV=3	sp|Q68CJ6|SLIP_HUMAN	NUGGC	0	1
Activating signal cointegrator 1 complex subunit 2 OS=Homo sapiens OX=9606 GN=ASCC2 PE=1 SV=3	sp|Q9H1I8|ASCC2_HUMAN	ASCC2	0	1
Chromodomain-helicase-DNA-binding protein 9 OS=Homo sapiens OX=9606 GN=CHD9 PE=1 SV=9	tr|H3BTW3|H3BTW3_HUMAN	CHD9	0	2
Protein PAXX OS=Homo sapiens OX=9606 GN=PAXX PE=1 SV=2	sp|Q9BUH6|PAXX_HUMAN	PAXX	0	2
Serine/threonine-protein kinase A-Raf OS=Homo sapiens OX=9606 GN=ARAF PE=1 SV=2	sp|P10398|ARAF_HUMAN	ARAF	0	1
1-phosphatidylinositol 4 5-bisphosphate phosphodiesterase beta-4 OS=Homo sapiens OX=9606 GN=PLCB4 PE=1 SV=3	sp|Q15147|PLCB4_HUMAN	PLCB4	0	1
Mitochondrial dicarboxylate carrier OS=Homo sapiens OX=9606 GN=SLC25A10 PE=1 SV=1	tr|F6RGN5|F6RGN5_HUMAN	SLC25A10	0	1
Polypeptide N-acetylgalactosaminyltransferase 5 OS=Homo sapiens OX=9606 GN=GALNT5 PE=1 SV=1	sp|Q7Z7M9|GALT5_HUMAN	GALNT5	0	1
Ubiquitin-like modifier-activating enzyme 6 OS=Homo sapiens OX=9606 GN=UBA6 PE=1 SV=1	sp|A0AVT1|UBA6_HUMAN	UBA6	0	1
Syndetin OS=Homo sapiens OX=9606 GN=VPS50 PE=1 SV=3	sp|Q96JG6|VPS50_HUMAN	VPS50	0	1
Caspase-9 OS=Homo sapiens OX=9606 GN=CASP9 PE=1 SV=1	tr|F8VVS7|F8VVS7_HUMAN	CASP9	0	1
Meiosis inhibitor protein 1 OS=Homo sapiens OX=9606 GN=MEI1 PE=4 SV=1	tr|F5GZT0|F5GZT0_HUMAN	MEI1	0	1
General transcription factor 3C polypeptide 4 OS=Homo sapiens OX=9606 GN=GTF3C4 PE=1 SV=2	sp|Q9UKN8|TF3C4_HUMAN	GTF3C4	0	1
WD repeat-containing protein 74 OS=Homo sapiens OX=9606 GN=WDR74 PE=1 SV=1	tr|E9PS41|E9PS41_HUMAN	WDR74	0	1
55 kDa erythrocyte membrane protein OS=Homo sapiens OX=9606 GN=MPP1 PE=1 SV=2	sp|Q00013|EM55_HUMAN	MPP1	0	1
Phosphoinositide 3-kinase regulatory subunit 4 OS=Homo sapiens OX=9606 GN=PIK3R4 PE=1 SV=3	sp|Q99570|PI3R4_HUMAN	PIK3R4	0	1
Sister chromatid cohesion protein PDS5 homolog B OS=Homo sapiens OX=9606 GN=PDS5B PE=1 SV=1	sp|Q9NTI5|PDS5B_HUMAN	PDS5B	0	2
Uracil-DNA glycosylase OS=Homo sapiens OX=9606 GN=UNG PE=1 SV=1	tr|Q68DM5|Q68DM5_HUMAN	UNG	0	1
Gigaxonin OS=Homo sapiens OX=9606 GN=GAN PE=1 SV=1	sp|Q9H2C0|GAN_HUMAN	GAN	0	1
Unconventional myosin-VIIa OS=Homo sapiens OX=9606 GN=MYO7A PE=1 SV=2	sp|Q13402|MYO7A_HUMAN	MYO7A	0	1
Nebulin OS=Homo sapiens OX=9606 GN=NEB PE=1 SV=1	tr|A0A087X1N7|A0A087X1N7_HUMAN	NEB	0	1
Histone-lysine N-methyltransferase 2C OS=Homo sapiens OX=9606 GN=KMT2C PE=1 SV=3	sp|Q8NEZ4|KMT2C_HUMAN	KMT2C	0	2
Ankycorbin OS=Homo sapiens OX=9606 GN=RAI14 PE=1 SV=2	sp|Q9P0K7|RAI14_HUMAN	RAI14	0	1
Neurobeachin-like protein 2 OS=Homo sapiens OX=9606 GN=NBEAL2 PE=1 SV=2	sp|Q6ZNJ1|NBEL2_HUMAN	NBEAL2	0	1
Centromere protein F OS=Homo sapiens OX=9606 GN=CENPF PE=1 SV=3	sp|P49454|CENPF_HUMAN	CENPF	0	1
Calpain-7 OS=Homo sapiens OX=9606 GN=CAPN7 PE=1 SV=1	sp|Q9Y6W3|CAN7_HUMAN	CAPN7	0	2
Collagen alpha-6(VI) chain OS=Homo sapiens OX=9606 GN=COL6A6 PE=1 SV=2	sp|A6NMZ7|CO6A6_HUMAN	COL6A6	0	1
Centromere-associated protein E OS=Homo sapiens OX=9606 GN=CENPE PE=1 SV=1	tr|A0A087X0P0|A0A087X0P0_HUMAN	CENPE	0	1
Neuron navigator 2 OS=Homo sapiens OX=9606 GN=NAV2 PE=1 SV=3	sp|Q8IVL1|NAV2_HUMAN	NAV2	0	1
E3 ubiquitin-protein ligase SH3RF3 OS=Homo sapiens OX=9606 GN=SH3RF3 PE=1 SV=2	sp|Q8TEJ3|SH3R3_HUMAN	SH3RF3	0	1
Transformation/transcription domain-associated protein OS=Homo sapiens OX=9606 GN=TRRAP PE=1 SV=3	tr|F2Z2U4|F2Z2U4_HUMAN	TRRAP	0	1
Nck-associated protein 1 OS=Homo sapiens OX=9606 GN=NCKAP1 PE=1 SV=1	sp|Q9Y2A7|NCKP1_HUMAN	NCKAP1	0	1
GTPase-activating protein and VPS9 domain-containing protein 1 OS=Homo sapiens OX=9606 GN=GAPVD1 PE=1 SV=2	sp|Q14C86|GAPD1_HUMAN	GAPVD1	0	2
Required for meiotic nuclear division protein 1 homolog OS=Homo sapiens OX=9606 GN=RMND1 PE=1 SV=2	sp|Q9NWS8|RMND1_HUMAN	RMND1	0	1
Dynein heavy chain 12 axonemal OS=Homo sapiens OX=9606 GN=DNAH12 PE=1 SV=2	tr|E9PG32|E9PG32_HUMAN	DNAH12	0	1
Nuclear mitotic apparatus protein 1 OS=Homo sapiens OX=9606 GN=NUMA1 PE=1 SV=1	tr|A0A087WY61|A0A087WY61_HUMAN	NUMA1	0	1
CLIP-associating protein 1 OS=Homo sapiens OX=9606 GN=CLASP1 PE=1 SV=2	tr|F8WA11|F8WA11_HUMAN	CLASP1	0	1
Ras-specific guanine nucleotide-releasing factor 2 OS=Homo sapiens OX=9606 GN=RASGRF2 PE=1 SV=2	sp|O14827|RGRF2_HUMAN	RASGRF2	0	1
Zinc finger protein 292 OS=Homo sapiens OX=9606 GN=ZNF292 PE=1 SV=1	tr|J3KNV1|J3KNV1_HUMAN	ZNF292	0	1
Protocadherin-23 OS=Homo sapiens OX=9606 GN=DCHS2 PE=2 SV=1	sp|Q6V1P9|PCD23_HUMAN	DCHS2	0	1
Nuclear pore complex protein Nup214 OS=Homo sapiens OX=9606 GN=NUP214 PE=1 SV=1	tr|A0A0A0MSW3|A0A0A0MSW3_HUMAN	NUP214	0	1
Condensin complex subunit 1 OS=Homo sapiens OX=9606 GN=NCAPD2 PE=1 SV=3	sp|Q15021|CND1_HUMAN	NCAPD2	0	1
Vascular endothelial growth factor receptor 1 OS=Homo sapiens OX=9606 GN=FLT1 PE=1 SV=2	sp|P17948|VGFR1_HUMAN	FLT1	0	1
Cell division cycle and apoptosis regulator protein 1 OS=Homo sapiens OX=9606 GN=CCAR1 PE=1 SV=2	sp|Q8IX12|CCAR1_HUMAN	CCAR1	0	1
Coiled-coil domain-containing protein 57 OS=Homo sapiens OX=9606 GN=CCDC57 PE=1 SV=2	sp|Q2TAC2|CCD57_HUMAN	CCDC57	0	1
Obscurin OS=Homo sapiens OX=9606 GN=OBSCN PE=1 SV=3	sp|Q5VST9|OBSCN_HUMAN	OBSCN	0	1
Golgin subfamily A member 1 OS=Homo sapiens OX=9606 GN=GOLGA1 PE=1 SV=3	sp|Q92805|GOGA1_HUMAN	GOLGA1	0	1
Rho guanine nucleotide exchange factor 11 OS=Homo sapiens OX=9606 GN=ARHGEF11 PE=1 SV=1	sp|O15085|ARHGB_HUMAN	ARHGEF11	0	2
Insulin-like growth factor 1 receptor OS=Homo sapiens OX=9606 GN=IGF1R PE=1 SV=1	sp|P08069|IGF1R_HUMAN	IGF1R	0	1
Midasin OS=Homo sapiens OX=9606 GN=MDN1 PE=1 SV=2	sp|Q9NU22|MDN1_HUMAN	MDN1	0	1
Catenin (Cadherin-associated protein) alpha 1 102kDa isoform CRA_a OS=Homo sapiens OX=9606 GN=CTNNA1 PE=1 SV=1	tr|G3XAM7|G3XAM7_HUMAN	CTNNA1	0	1
Disco-interacting protein 2 homolog A OS=Homo sapiens OX=9606 GN=DIP2A PE=1 SV=2	sp|Q14689|DIP2A_HUMAN	DIP2A	0	1
Structural maintenance of chromosomes protein 5 OS=Homo sapiens OX=9606 GN=SMC5 PE=1 SV=2	sp|Q8IY18|SMC5_HUMAN	SMC5	0	1
E3 ubiquitin-protein ligase SHPRH OS=Homo sapiens OX=9606 GN=SHPRH PE=1 SV=2	sp|Q149N8|SHPRH_HUMAN	SHPRH	0	2
TBC1 domain family member 2B (Fragment) OS=Homo sapiens OX=9606 GN=TBC1D2B PE=1 SV=1	tr|C9JW56|C9JW56_HUMAN	TBC1D2B	0	1
Cleavage stimulation factor subunit 2 OS=Homo sapiens OX=9606 GN=CSTF2 PE=1 SV=1	tr|E9PID8|E9PID8_HUMAN	CSTF2	0	1
Helicase SKI2W OS=Homo sapiens OX=9606 GN=SKIV2L PE=1 SV=3	sp|Q15477|SKIV2_HUMAN	SKIV2L	0	1
26S proteasome regulatory subunit 10B OS=Homo sapiens OX=9606 GN=PSMC6 PE=1 SV=1	sp|P62333|PRS10_HUMAN	PSMC6	0	3
26S proteasome non-ATPase regulatory subunit 13 OS=Homo sapiens OX=9606 GN=PSMD13 PE=1 SV=1	tr|J3KNQ3|J3KNQ3_HUMAN	PSMD13	0	1
Kinesin-like protein KIF15 OS=Homo sapiens OX=9606 GN=KIF15 PE=1 SV=1	sp|Q9NS87|KIF15_HUMAN	KIF15	0	1
Dynein intermediate chain 1 axonemal OS=Homo sapiens OX=9606 GN=DNAI1 PE=1 SV=1	sp|Q9UI46|DNAI1_HUMAN	DNAI1	0	1
NACHT domain- and WD repeat-containing protein 1 OS=Homo sapiens OX=9606 GN=NWD1 PE=1 SV=1	tr|F8W0U9|F8W0U9_HUMAN	NWD1	0	1
Septin-1 OS=Homo sapiens OX=9606 GN=SEPT1 PE=1 SV=2	tr|J3KNL2|J3KNL2_HUMAN	SEPT1	0	1
Putative methyltransferase NSUN7 OS=Homo sapiens OX=9606 GN=NSUN7 PE=2 SV=4	sp|Q8NE18|NSUN7_HUMAN	NSUN7	0	1
Midnolin (Fragment) OS=Homo sapiens OX=9606 GN=MIDN PE=1 SV=2	tr|K7END3|K7END3_HUMAN	MIDN	0	2
Histone-lysine N-methyltransferase 2A OS=Homo sapiens OX=9606 GN=KMT2A PE=1 SV=5	sp|Q03164|KMT2A_HUMAN	KMT2A	0	1
Retinoic acid-induced protein 1 OS=Homo sapiens OX=9606 GN=RAI1 PE=1 SV=1	tr|A0A1W2PQJ7|A0A1W2PQJ7_HUMAN	RAI1	0	1
G protein-regulated inducer of neurite outgrowth 1 OS=Homo sapiens OX=9606 GN=GPRIN1 PE=1 SV=2	sp|Q7Z2K8|GRIN1_HUMAN	GPRIN1	0	1
Dynamin-like 120 kDa protein mitochondrial (Fragment) OS=Homo sapiens OX=9606 GN=OPA1 PE=1 SV=1	tr|A0A2R8YGE5|A0A2R8YGE5_HUMAN	OPA1	0	1
NADH dehydrogenase [ubiquinone] 1 alpha subcomplex assembly factor 4 OS=Homo sapiens OX=9606 GN=NDUFAF4 PE=1 SV=1	sp|Q9P032|NDUF4_HUMAN	NDUFAF4	0	1
Dihydropyrimidinase-related protein 5 (Fragment) OS=Homo sapiens OX=9606 GN=DPYSL5 PE=1 SV=8	tr|E7EWB4|E7EWB4_HUMAN	DPYSL5	0	2
Diaphanous homolog 2 (Drosophila) isoform CRA_a OS=Homo sapiens OX=9606 GN=DIAPH2 PE=1 SV=1	tr|K4DI95|K4DI95_HUMAN	DIAPH2	0	1
Wings apart-like protein homolog OS=Homo sapiens OX=9606 GN=WAPL PE=1 SV=1	sp|Q7Z5K2|WAPL_HUMAN	WAPL	0	1
AT-rich interactive domain-containing protein 2 OS=Homo sapiens OX=9606 GN=ARID2 PE=1 SV=1	tr|F8WCU9|F8WCU9_HUMAN	ARID2	0	1
Something about silencing protein 10 OS=Homo sapiens OX=9606 GN=UTP3 PE=1 SV=1	sp|Q9NQZ2|SAS10_HUMAN	UTP3	0	1
RNA polymerase-associated protein RTF1 homolog OS=Homo sapiens OX=9606 GN=RTF1 PE=1 SV=4	sp|Q92541|RTF1_HUMAN	RTF1	0	1
Pleckstrin homology-like domain family B member 1 (Fragment) OS=Homo sapiens OX=9606 GN=PHLDB1 PE=1 SV=1	tr|A0A087WZL0|A0A087WZL0_HUMAN	PHLDB1	0	1
Probable ATP-dependent RNA helicase DDX23 OS=Homo sapiens OX=9606 GN=DDX23 PE=1 SV=3	sp|Q9BUQ8|DDX23_HUMAN	DDX23	0	1
RUN and FYVE domain-containing protein 1 (Fragment) OS=Homo sapiens OX=9606 GN=RUFY1 PE=1 SV=1	tr|H0YA47|H0YA47_HUMAN	RUFY1	0	1
RNA-binding protein 26 OS=Homo sapiens OX=9606 GN=RBM26 PE=1 SV=3	sp|Q5T8P6|RBM26_HUMAN	RBM26	0	1
Sorbin and SH3 domain-containing protein 1 OS=Homo sapiens OX=9606 GN=SORBS1 PE=1 SV=3	sp|Q9BX66|SRBS1_HUMAN	SORBS1	0	1
Centrosomal protein of 76 kDa OS=Homo sapiens OX=9606 GN=CEP76 PE=1 SV=1	sp|Q8TAP6|CEP76_HUMAN	CEP76	0	1
Protein Wnt-10a OS=Homo sapiens OX=9606 GN=WNT10A PE=1 SV=1	sp|Q9GZT5|WN10A_HUMAN	WNT10A	0	1
Probable RNA-binding protein 46 OS=Homo sapiens OX=9606 GN=RBM46 PE=2 SV=1	sp|Q8TBY0|RBM46_HUMAN	RBM46	0	1
RRP12-like protein OS=Homo sapiens OX=9606 GN=RRP12 PE=1 SV=2	sp|Q5JTH9|RRP12_HUMAN	RRP12	0	1
Exocyst complex component 3 OS=Homo sapiens OX=9606 GN=EXOC3 PE=1 SV=2	sp|O60645|EXOC3_HUMAN	EXOC3	0	1
Protein dpy-30 homolog OS=Homo sapiens OX=9606 GN=DPY30 PE=1 SV=1	sp|Q9C005|DPY30_HUMAN	DPY30	0	1
Collagen alpha-3(IV) chain OS=Homo sapiens OX=9606 GN=COL4A3 PE=1 SV=3	sp|Q01955|CO4A3_HUMAN	COL4A3	0	1
Activating signal cointegrator 1 complex subunit 1 OS=Homo sapiens OX=9606 GN=ASCC1 PE=1 SV=1	sp|Q8N9N2|ASCC1_HUMAN	ASCC1	0	2
Band 4.1-like protein 3 OS=Homo sapiens OX=9606 GN=EPB41L3 PE=1 SV=1	tr|A0A0A0MRA8|A0A0A0MRA8_HUMAN	EPB41L3	0	1
Armadillo-like helical domain-containing protein 3 OS=Homo sapiens OX=9606 GN=ARMH3 PE=1 SV=1	tr|Q5T2E7|Q5T2E7_HUMAN	ARMH3	0	1
Large proline-rich protein BAG6 OS=Homo sapiens OX=9606 GN=BAG6 PE=1 SV=1	tr|A0A0G2JK23|A0A0G2JK23_HUMAN	BAG6	0	1
Guanine nucleotide-binding protein-like 3-like protein OS=Homo sapiens OX=9606 GN=GNL3L PE=1 SV=1	sp|Q9NVN8|GNL3L_HUMAN	GNL3L	0	1
Tight junction protein ZO-2 OS=Homo sapiens OX=9606 GN=TJP2 PE=1 SV=1	tr|A0A3B3ISF1|A0A3B3ISF1_HUMAN	TJP2	0	1
DnaJ homolog subfamily C member 7 OS=Homo sapiens OX=9606 GN=DNAJC7 PE=1 SV=2	sp|Q99615|DNJC7_HUMAN	DNAJC7	0	1
BEN domain-containing protein 4 OS=Homo sapiens OX=9606 GN=BEND4 PE=4 SV=1	tr|A0A0C4DGU1|A0A0C4DGU1_HUMAN	BEND4	0	1
Cytosolic 10-formyltetrahydrofolate dehydrogenase OS=Homo sapiens OX=9606 GN=ALDH1L1 PE=1 SV=2	sp|O75891|AL1L1_HUMAN	ALDH1L1	0	1
Acyl-CoA dehydrogenase family member 9 mitochondrial OS=Homo sapiens OX=9606 GN=ACAD9 PE=1 SV=1	sp|Q9H845|ACAD9_HUMAN	ACAD9	0	1
UPF0488 protein C8orf33 OS=Homo sapiens OX=9606 GN=C8orf33 PE=1 SV=1	tr|A0A3B3IRR6|A0A3B3IRR6_HUMAN	C8orf33	0	1
Vacuolar protein-sorting-associated protein 36 OS=Homo sapiens OX=9606 GN=VPS36 PE=1 SV=1	sp|Q86VN1|VPS36_HUMAN	VPS36	0	1
Microtubule-associated protein 2 OS=Homo sapiens OX=9606 GN=MAP2 PE=1 SV=4	sp|P11137|MTAP2_HUMAN	MAP2	0	1
Serine/threonine-protein kinase PDIK1L OS=Homo sapiens OX=9606 GN=PDIK1L PE=1 SV=1	sp|Q8N165|PDK1L_HUMAN	PDIK1L	0	1
5-hydroxytryptamine receptor 2B OS=Homo sapiens OX=9606 GN=HTR2B PE=1 SV=1	sp|P41595|5HT2B_HUMAN	HTR2B	0	1
Replication factor C subunit 5 OS=Homo sapiens OX=9606 GN=RFC5 PE=1 SV=1	sp|P40937|RFC5_HUMAN	RFC5	0	1
Paired mesoderm homeobox protein 2B OS=Homo sapiens OX=9606 GN=PHOX2B PE=1 SV=2	sp|Q99453|PHX2B_HUMAN	PHOX2B	0	1
CUGBP Elav-like family member 5 OS=Homo sapiens OX=9606 GN=CELF5 PE=1 SV=1	sp|Q8N6W0|CELF5_HUMAN	CELF5	0	1
Hydroxyacid oxidase 2 OS=Homo sapiens OX=9606 GN=HAO2 PE=1 SV=1	sp|Q9NYQ3|HAOX2_HUMAN	HAO2	0	1
AP complex subunit sigma (Fragment) OS=Homo sapiens OX=9606 GN=ARPIN-AP3S2 PE=3 SV=1	tr|H0YMK0|H0YMK0_HUMAN	ARPIN-AP3S2	0	1
Microtubule-associated protein 1S OS=Homo sapiens OX=9606 GN=MAP1S PE=1 SV=2	sp|Q66K74|MAP1S_HUMAN	MAP1S	0	1
Zinc finger protein 211 OS=Homo sapiens OX=9606 GN=ZNF211 PE=1 SV=1	tr|A0A0A0MTK1|A0A0A0MTK1_HUMAN	ZNF211	0	1
Immunoglobulin heavy variable 5-10-1 OS=Homo sapiens OX=9606 GN=IGHV5-10-1 PE=3 SV=1	sp|A0A0J9YXX1|HV5X1_HUMAN	IGHV5-10-1	0	1
Ribose-5-phosphate isomerase OS=Homo sapiens OX=9606 GN=RPIA PE=1 SV=3	sp|P49247|RPIA_HUMAN	RPIA	0	1
Receptor-interacting serine/threonine-protein kinase 2 OS=Homo sapiens OX=9606 GN=RIPK2 PE=1 SV=2	sp|O43353|RIPK2_HUMAN	RIPK2	0	1
Kinesin light chain 2 OS=Homo sapiens OX=9606 GN=KLC2 PE=1 SV=1	tr|A8MX29|A8MX29_HUMAN	KLC2	0	1
Cadherin-7 OS=Homo sapiens OX=9606 GN=CDH7 PE=1 SV=1	tr|F5H5X9|F5H5X9_HUMAN	CDH7	0	1
S-phase kinase-associated protein 1 OS=Homo sapiens OX=9606 GN=SKP1 PE=1 SV=2	sp|P63208|SKP1_HUMAN	SKP1	2	88
AP-3 complex subunit delta-1 OS=Homo sapiens OX=9606 GN=AP3D1 PE=1 SV=1	sp|O14617|AP3D1_HUMAN	AP3D1	1	18

## Sheet: Page 2
FBXO22 interacting proteins . Page 2. FBXO22 interacting proteins. THP-1 cells transfected with Flag-tag or Flag-tagged FBXO22 were subjected to immunoprecipitation by M2 beads. The immunoprecipitates were separated by SDS-PAGE and Coomassie Brilliant Blue stained bands were cut and identified by LC-MS/MS. Proteins only identified in the immunoprecipitate of Flag-tagged FBXO22 and peptides greate…
Identified Proteins	Accession Number	Gene Name	EV peptide	Flag-FBXO22 peptide
Cullin-1 OS=Homo sapiens OX=9606 GN=CUL1 PE=1 SV=2	sp|Q13616|CUL1_HUMAN	CUL1	0	97
COP9 signalosome complex subunit 4 OS=Homo sapiens OX=9606 GN=COPS4 PE=1 SV=1	sp|Q9BT78|CSN4_HUMAN	COPS4	0	13
COP9 signalosome complex subunit 3 OS=Homo sapiens OX=9606 GN=COPS3 PE=1 SV=3	sp|Q9UNS2|CSN3_HUMAN	COPS3	0	11
COP9 signalosome complex subunit 2 OS=Homo sapiens OX=9606 GN=COPS2 PE=1 SV=1	sp|P61201|CSN2_HUMAN	COPS2	0	13
COP9 signalosome complex subunit 8 OS=Homo sapiens OX=9606 GN=COPS8 PE=1 SV=1	tr|E9PGT6|E9PGT6_HUMAN	COPS8	0	9
E3 ubiquitin-protein ligase RBX1 OS=Homo sapiens OX=9606 GN=RBX1 PE=1 SV=1	sp|P62877|RBX1_HUMAN	RBX1	0	3
COP9 signalosome complex subunit 6 OS=Homo sapiens OX=9606 GN=COPS6 PE=1 SV=1	tr|E7EM64|E7EM64_HUMAN	COPS6	0	4
COP9 signalosome complex subunit 1 OS=Homo sapiens OX=9606 GN=GPS1 PE=1 SV=1	tr|A0A096LPJ3|A0A096LPJ3_HUMAN	GPS1	0	9
Methionine--tRNA ligase cytoplasmic OS=Homo sapiens OX=9606 GN=MARS PE=1 SV=2	sp|P56192|SYMC_HUMAN	MARS	0	5
T-complex protein 1 subunit epsilon OS=Homo sapiens OX=9606 GN=CCT5 PE=1 SV=1	tr|B7ZAR1|B7ZAR1_HUMAN	CCT5	0	5
C-1-tetrahydrofolate synthase cytoplasmic OS=Homo sapiens OX=9606 GN=MTHFD1 PE=1 SV=3	sp|P11586|C1TC_HUMAN	MTHFD1	0	5
Complement C4-B OS=Homo sapiens OX=9606 GN=C4B PE=1 SV=1	tr|A0A140TA29|A0A140TA29_HUMAN	C4B	0	4
Complement C4-B OS=Homo sapiens OX=9606 GN=C4B_2 PE=1 SV=1	tr|A0A0G2JL54|A0A0G2JL54_HUMAN	C4B_2	0	4
Complement C4-A OS=Homo sapiens OX=9606 GN=C4A PE=1 SV=1	tr|A0A140TA32|A0A140TA32_HUMAN	C4A	0	4
Transcription regulator protein BACH1 OS=Homo sapiens OX=9606 GN=BACH1 PE=1 SV=2	sp|O14867|BACH1_HUMAN	BACH1	0	7
Fibrinogen alpha chain OS=Homo sapiens OX=9606 GN=FGA PE=1 SV=2	sp|P02671|FIBA_HUMAN	FGA	0	5
Exportin-1 OS=Homo sapiens OX=9606 GN=XPO1 PE=1 SV=1	sp|O14980|XPO1_HUMAN	XPO1	0	7
Sodium/potassium-transporting ATPase subunit alpha-1 OS=Homo sapiens OX=9606 GN=ATP1A1 PE=1 SV=1	sp|P05023|AT1A1_HUMAN	ATP1A1	0	3
DNA damage-binding protein 1 OS=Homo sapiens OX=9606 GN=DDB1 PE=1 SV=1	sp|Q16531|DDB1_HUMAN	DDB1	0	6
Hemopexin OS=Homo sapiens OX=9606 GN=HPX PE=1 SV=2	sp|P02790|HEMO_HUMAN	HPX	0	5
COP9 signalosome complex subunit 7b OS=Homo sapiens OX=9606 GN=COPS7B PE=1 SV=1	tr|J3KQ34|J3KQ34_HUMAN	COPS7B	0	4
H/ACA ribonucleoprotein complex subunit 2 (Fragment) OS=Homo sapiens OX=9606 GN=NHP2 PE=1 SV=1	tr|D6RCB9|D6RCB9_HUMAN	NHP2	0	1
COP9 signalosome complex subunit 5 OS=Homo sapiens OX=9606 GN=COPS5 PE=1 SV=4	sp|Q92905|CSN5_HUMAN	COPS5	0	5
Apolipoprotein C-III OS=Homo sapiens OX=9606 GN=APOC3 PE=1 SV=1	sp|P02656|APOC3_HUMAN	APOC3	0	1
Fibronectin OS=Homo sapiens OX=9606 GN=FN1 PE=1 SV=4	sp|P02751|FINC_HUMAN	FN1	0	1
Immunoglobulin kappa variable 4-1 OS=Homo sapiens OX=9606 GN=IGKV4-1 PE=1 SV=1	sp|P06312|KV401_HUMAN	IGKV4-1	0	1
Splicing regulatory glutamine/lysine-rich protein 1 OS=Homo sapiens OX=9606 GN=SREK1 PE=1 SV=1	sp|Q8WXA9|SREK1_HUMAN	SREK1	0	1
Mitogen-activated protein kinase kinase kinase 4 OS=Homo sapiens OX=9606 GN=MAP3K4 PE=1 SV=1	tr|F5H4R1|F5H4R1_HUMAN	MAP3K4	0	1
Reticulon OS=Homo sapiens OX=9606 GN=RTN4 PE=1 SV=1	tr|F8W914|F8W914_HUMAN	RTN4	0	3
ATP-dependent RNA helicase DDX24 OS=Homo sapiens OX=9606 GN=DDX24 PE=1 SV=1	sp|Q9GZR7|DDX24_HUMAN	DDX24	0	3
Pumilio homolog 1 (Fragment) OS=Homo sapiens OX=9606 GN=PUM1 PE=1 SV=1	tr|H0YEH2|H0YEH2_HUMAN	PUM1	0	1
Peptidyl-prolyl cis-trans isomerase FKBP8 OS=Homo sapiens OX=9606 GN=FKBP8 PE=1 SV=1	tr|A0A0A0MTJ1|A0A0A0MTJ1_HUMAN	FKBP8	0	1
Sarcoplasmic/endoplasmic reticulum calcium ATPase 3 OS=Homo sapiens OX=9606 GN=ATP2A3 PE=1 SV=2	sp|Q93084|AT2A3_HUMAN	ATP2A3	0	2
Hepatoma-derived growth factor-related protein 2 (Fragment) OS=Homo sapiens OX=9606 GN=HDGFL2 PE=1 SV=1	tr|K7ERA4|K7ERA4_HUMAN	HDGFL2	0	2
3'-5' RNA helicase YTHDC2 OS=Homo sapiens OX=9606 GN=YTHDC2 PE=1 SV=2	sp|Q9H6S0|YTDC2_HUMAN	YTHDC2	0	3
Exportin-T OS=Homo sapiens OX=9606 GN=XPOT PE=1 SV=2	sp|O43592|XPOT_HUMAN	XPOT	0	3
DNA-directed RNA polymerase subunit OS=Homo sapiens OX=9606 GN=POLR1A PE=1 SV=1	tr|B9ZVN9|B9ZVN9_HUMAN	POLR1A	0	2
Probable ATP-dependent RNA helicase DDX47 OS=Homo sapiens OX=9606 GN=DDX47 PE=1 SV=1	sp|Q9H0S4|DDX47_HUMAN	DDX47	0	3
Immunoglobulin kappa variable 1-17 OS=Homo sapiens OX=9606 GN=IGKV1-17 PE=1 SV=2	sp|P01599|KV117_HUMAN	IGKV1-17	0	1
Immunoglobulin kappa variable 1-33 OS=Homo sapiens OX=9606 GN=IGKV1D-33 PE=1 SV=1	tr|A0A2Q2TTZ9|A0A2Q2TTZ9_HUMAN	IGKV1D-33	0	1
Immunoglobulin kappa variable 1-39 OS=Homo sapiens OX=9606 GN=IGKV1-39 PE=1 SV=2	sp|P01597|KV139_HUMAN	IGKV1-39	0	1
Immunoglobulin kappa variable 1-33 OS=Homo sapiens OX=9606 GN=IGKV1-33 PE=1 SV=2	sp|P01594|KV133_HUMAN	IGKV1-33	0	1
Immunoglobulin kappa variable 1D-39 OS=Homo sapiens OX=9606 GN=IGKV1D-39 PE=3 SV=2	sp|P04432|KVD39_HUMAN	IGKV1D-39	0	1
Immunoglobulin kappa variable 1D-16 OS=Homo sapiens OX=9606 GN=IGKV1D-16 PE=3 SV=2	sp|P01601|KVD16_HUMAN	IGKV1D-16	0	1
Immunoglobulin kappa variable 1-27 OS=Homo sapiens OX=9606 GN=IGKV1-27 PE=3 SV=1	sp|A0A075B6S5|KV127_HUMAN	IGKV1-27	0	1
Immunoglobulin kappa variable 1-16 OS=Homo sapiens OX=9606 GN=IGKV1-16 PE=1 SV=2	sp|P04430|KV116_HUMAN	IGKV1-16	0	1
Alanine--tRNA ligase cytoplasmic OS=Homo sapiens OX=9606 GN=AARS PE=1 SV=2	sp|P49588|SYAC_HUMAN	AARS	0	1
Transmembrane protein 109 OS=Homo sapiens OX=9606 GN=TMEM109 PE=1 SV=1	sp|Q9BVC6|TM109_HUMAN	TMEM109	0	1
Splicing factor arginine/serine-rich 15 OS=Homo sapiens OX=9606 GN=SCAF4 PE=1 SV=3	sp|O95104|SFR15_HUMAN	SCAF4	0	1
Multifunctional protein ADE2 OS=Homo sapiens OX=9606 GN=PAICS PE=1 SV=3	sp|P22234|PUR6_HUMAN	PAICS	0	2
GRB10-interacting GYF protein 2 OS=Homo sapiens OX=9606 GN=GIGYF2 PE=1 SV=1	sp|Q6Y7W6|GGYF2_HUMAN	GIGYF2	0	1
Glutamine--tRNA ligase OS=Homo sapiens OX=9606 GN=QARS PE=1 SV=1	sp|P47897|SYQ_HUMAN	QARS	0	5
Cleavage and polyadenylation-specificity factor subunit 6 OS=Homo sapiens OX=9606 GN=CPSF6 PE=1 SV=1	tr|F8WJN3|F8WJN3_HUMAN	CPSF6	0	2
DnaJ homolog subfamily C member 10 OS=Homo sapiens OX=9606 GN=DNAJC10 PE=1 SV=2	sp|Q8IXB1|DJC10_HUMAN	DNAJC10	0	2
Oxysterol-binding protein (Fragment) OS=Homo sapiens OX=9606 GN=OSBPL8 PE=1 SV=1	tr|F8VQX7|F8VQX7_HUMAN	OSBPL8	0	1
SAP30-binding protein OS=Homo sapiens OX=9606 GN=SAP30BP PE=1 SV=1	sp|Q9UHR5|S30BP_HUMAN	SAP30BP	0	1
THO complex subunit 3 OS=Homo sapiens OX=9606 GN=THOC3 PE=1 SV=1	tr|D6RGZ2|D6RGZ2_HUMAN	THOC3	0	1
Zinc finger protein 687 (Fragment) OS=Homo sapiens OX=9606 GN=ZNF687 PE=1 SV=1	tr|H0Y5I5|H0Y5I5_HUMAN	ZNF687	0	1
26S proteasome regulatory subunit 6B OS=Homo sapiens OX=9606 GN=PSMC4 PE=1 SV=2	sp|P43686|PRS6B_HUMAN	PSMC4	0	1
Mycophenolic acid acyl-glucuronide esterase mitochondrial OS=Homo sapiens OX=9606 GN=ABHD10 PE=1 SV=1	sp|Q9NUJ1|ABHDA_HUMAN	ABHD10	0	1
Testis-expressed protein 10 OS=Homo sapiens OX=9606 GN=TEX10 PE=1 SV=2	sp|Q9NXF1|TEX10_HUMAN	TEX10	0	1
Peptidyl-prolyl cis-trans isomerase B OS=Homo sapiens OX=9606 GN=PPIB PE=1 SV=2	sp|P23284|PPIB_HUMAN	PPIB	0	1
26S proteasome regulatory subunit 10B (Fragment) OS=Homo sapiens OX=9606 GN=PSMC6 PE=1 SV=2	tr|H0YJS8|H0YJS8_HUMAN	PSMC6	0	1
N(4)-(beta-N-acetylglucosaminyl)-L-asparaginase (Fragment) OS=Homo sapiens OX=9606 GN=AGA PE=1 SV=8	tr|H0Y9C7|H0Y9C7_HUMAN	AGA	0	2
Kinesin-like protein KIF2C OS=Homo sapiens OX=9606 GN=KIF2C PE=1 SV=2	sp|Q99661|KIF2C_HUMAN	KIF2C	0	1
Kinesin-like protein KIF2B OS=Homo sapiens OX=9606 GN=KIF2B PE=1 SV=3	sp|Q8N4N8|KIF2B_HUMAN	KIF2B	0	1
28S ribosomal protein S27 mitochondrial OS=Homo sapiens OX=9606 GN=MRPS27 PE=1 SV=1	tr|G5EA06|G5EA06_HUMAN	MRPS27	0	1
Transducin beta-like protein 2 OS=Homo sapiens OX=9606 GN=TBL2 PE=1 SV=1	tr|E9PF19|E9PF19_HUMAN	TBL2	0	1
Lysine-specific histone demethylase 1A OS=Homo sapiens OX=9606 GN=KDM1A PE=1 SV=2	sp|O60341|KDM1A_HUMAN	KDM1A	0	1
Nucleolar protein 56 OS=Homo sapiens OX=9606 GN=NOP56 PE=1 SV=4	sp|O00567|NOP56_HUMAN	NOP56	0	1
DDB1- and CUL4-associated factor 7 OS=Homo sapiens OX=9606 GN=DCAF7 PE=1 SV=1	sp|P61962|DCAF7_HUMAN	DCAF7	0	1
Catenin delta-1 OS=Homo sapiens OX=9606 GN=CTNND1 PE=1 SV=2	tr|C9JZR2|C9JZR2_HUMAN	CTNND1	0	1
Spliceosome-associated protein CWC15 homolog OS=Homo sapiens OX=9606 GN=CWC15 PE=1 SV=2	sp|Q9P013|CWC15_HUMAN	CWC15	0	1
Annexin A7 OS=Homo sapiens OX=9606 GN=ANXA7 PE=1 SV=3	sp|P20073|ANXA7_HUMAN	ANXA7	0	1
Serine/threonine-protein phosphatase 2A 65 kDa regulatory subunit A alpha isoform OS=Homo sapiens OX=9606 GN=PPP2R1A PE=1 SV=4	sp|P30153|2AAA_HUMAN	PPP2R1A	0	1
Fibrinogen beta chain OS=Homo sapiens OX=9606 GN=FGB PE=1 SV=2	sp|P02675|FIBB_HUMAN	FGB	0	1
H/ACA ribonucleoprotein complex subunit 1 OS=Homo sapiens OX=9606 GN=GAR1 PE=1 SV=1	sp|Q9NY12|GAR1_HUMAN	GAR1	0	1
Nuclear autoantigenic sperm protein OS=Homo sapiens OX=9606 GN=NASP PE=1 SV=2	sp|P49321|NASP_HUMAN	NASP	0	2
A-kinase anchor protein 8-like OS=Homo sapiens OX=9606 GN=AKAP8L PE=1 SV=4	sp|Q9ULX6|AKP8L_HUMAN	AKAP8L	0	1
Prothrombin (Fragment) OS=Homo sapiens OX=9606 GN=F2 PE=1 SV=1	tr|C9JV37|C9JV37_HUMAN	F2	0	1
Protein Red (Fragment) OS=Homo sapiens OX=9606 GN=IK PE=1 SV=1	tr|E7EQZ7|E7EQZ7_HUMAN	IK	0	1
Ubiquitin carboxyl-terminal hydrolase 7 OS=Homo sapiens OX=9606 GN=USP7 PE=1 SV=2	sp|Q93009|UBP7_HUMAN	USP7	0	1
26S proteasome non-ATPase regulatory subunit 7 OS=Homo sapiens OX=9606 GN=PSMD7 PE=1 SV=2	sp|P51665|PSMD7_HUMAN	PSMD7	0	2
Serine/threonine-protein phosphatase 6 regulatory ankyrin repeat subunit A OS=Homo sapiens OX=9606 GN=ANKRD28 PE=1 SV=5	sp|O15084|ANR28_HUMAN	ANKRD28	0	1
Basigin OS=Homo sapiens OX=9606 GN=BSG PE=1 SV=1	tr|A0A087WUV8|A0A087WUV8_HUMAN	BSG	0	1
Protein HGH1 homolog OS=Homo sapiens OX=9606 GN=HGH1 PE=1 SV=1	tr|E9PIX0|E9PIX0_HUMAN	HGH1	0	2
Cleavage and polyadenylation-specificity factor subunit 7 (Fragment) OS=Homo sapiens OX=9606 GN=CPSF7 PE=1 SV=1	tr|F5H6M0|F5H6M0_HUMAN	CPSF7	0	1
GTP-binding nuclear protein Ran OS=Homo sapiens OX=9606 GN=RAN PE=1 SV=3	sp|P62826|RAN_HUMAN	RAN	0	1
Hyaluronan mediated motility receptor OS=Homo sapiens OX=9606 GN=HMMR PE=1 SV=2	sp|O75330|HMMR_HUMAN	HMMR	0	1
Nuclear cap-binding protein subunit 3 OS=Homo sapiens OX=9606 GN=NCBP3 PE=1 SV=2	sp|Q53F19|NCBP3_HUMAN	NCBP3	0	1
Carbonyl reductase [NADPH] 3 OS=Homo sapiens OX=9606 GN=CBR3 PE=1 SV=3	sp|O75828|CBR3_HUMAN	CBR3	0	1
E3 ubiquitin-protein ligase LRSAM1 OS=Homo sapiens OX=9606 GN=LRSAM1 PE=1 SV=1	sp|Q6UWE0|LRSM1_HUMAN	LRSAM1	0	1
Matrix metalloproteinase-19 OS=Homo sapiens OX=9606 GN=MMP19 PE=1 SV=1	sp|Q99542|MMP19_HUMAN	MMP19	0	2
Haptoglobin OS=Homo sapiens OX=9606 GN=HP PE=1 SV=1	tr|A0A0C4DGL8|A0A0C4DGL8_HUMAN	HP	0	1
Haptoglobin-related protein OS=Homo sapiens OX=9606 GN=HPR PE=1 SV=1	tr|J3KTC3|J3KTC3_HUMAN	HPR	0	1
Transcription factor SPT20 homolog OS=Homo sapiens OX=9606 GN=SUPT20H PE=1 SV=2	sp|Q8NEM7|SP20H_HUMAN	SUPT20H	0	3
Protein flightless-1 homolog OS=Homo sapiens OX=9606 GN=FLII PE=1 SV=2	sp|Q13045|FLII_HUMAN	FLII	0	1
Oxygen-regulated protein 1 OS=Homo sapiens OX=9606 GN=RP1 PE=1 SV=1	tr|A0A1B0GUH0|A0A1B0GUH0_HUMAN	RP1	0	1
Spatacsin OS=Homo sapiens OX=9606 GN=SPG11 PE=1 SV=3	sp|Q96JI7|SPTCS_HUMAN	SPG11	0	1
Hydrocephalus-inducing protein homolog OS=Homo sapiens OX=9606 GN=HYDIN PE=1 SV=3	sp|Q4G0P3|HYDIN_HUMAN	HYDIN	0	2
RING finger and transmembrane domain-containing protein 2 OS=Homo sapiens OX=9606 GN=RNFT2 PE=2 SV=2	sp|Q96EX2|RNFT2_HUMAN	RNFT2	0	1
Striated muscle preferentially expressed protein kinase OS=Homo sapiens OX=9606 GN=SPEG PE=1 SV=4	sp|Q15772|SPEG_HUMAN	SPEG	0	1
Transcription factor TFIIIB component B'' homolog OS=Homo sapiens OX=9606 GN=BDP1 PE=1 SV=3	sp|A6H8Y1|BDP1_HUMAN	BDP1	0	1
Zinc finger protein 408 OS=Homo sapiens OX=9606 GN=ZNF408 PE=1 SV=1	sp|Q9H9D4|ZN408_HUMAN	ZNF408	0	1
CCR4-NOT transcription complex subunit 1 OS=Homo sapiens OX=9606 GN=CNOT1 PE=1 SV=2	sp|A5YKK6|CNOT1_HUMAN	CNOT1	0	2
Tetratricopeptide repeat protein 6 OS=Homo sapiens OX=9606 GN=TTC6 PE=1 SV=1	tr|G3V3A5|G3V3A5_HUMAN	TTC6	0	1
Serine--tRNA ligase cytoplasmic OS=Homo sapiens OX=9606 GN=SARS PE=1 SV=3	sp|P49591|SYSC_HUMAN	SARS	0	1
Kanadaptin OS=Homo sapiens OX=9606 GN=SLC4A1AP PE=1 SV=1	tr|A0A087X0M4|A0A087X0M4_HUMAN	SLC4A1AP	0	1
Vacuolar protein sorting-associated protein 13D OS=Homo sapiens OX=9606 GN=VPS13D PE=1 SV=2	sp|Q5THJ4|VP13D_HUMAN	VPS13D	0	1
Argininosuccinate synthase OS=Homo sapiens OX=9606 GN=ASS1 PE=1 SV=2	sp|P00966|ASSY_HUMAN	ASS1	0	1
Structural maintenance of chromosomes protein OS=Homo sapiens OX=9606 GN=SMC4 PE=1 SV=1	tr|E9PD53|E9PD53_HUMAN	SMC4	0	1
Signal transducer CD24 (Fragment) OS=Homo sapiens OX=9606 GN=CD24 PE=4 SV=1	tr|A0A087WW33|A0A087WW33_HUMAN	CD24	0	1
Apolipoprotein A-II OS=Homo sapiens OX=9606 GN=APOA2 PE=1 SV=1	tr|V9GYE3|V9GYE3_HUMAN	APOA2	0	1
Xin actin-binding repeat-containing protein 2 OS=Homo sapiens OX=9606 GN=XIRP2 PE=1 SV=2	sp|A4UGR9|XIRP2_HUMAN	XIRP2	0	1
Hamartin OS=Homo sapiens OX=9606 GN=TSC1 PE=1 SV=1	tr|A0A2R8YFV7|A0A2R8YFV7_HUMAN	TSC1	0	1
Coiled-coil domain-containing protein 187 OS=Homo sapiens OX=9606 GN=CCDC187 PE=1 SV=1	tr|A0A1W2PQX5|A0A1W2PQX5_HUMAN	CCDC187	0	1
Rho GTPase-activating protein 21 (Fragment) OS=Homo sapiens OX=9606 GN=ARHGAP21 PE=1 SV=1	tr|H0Y468|H0Y468_HUMAN	ARHGAP21	0	1
F-actin-uncapping protein LRRC16A (Fragment) OS=Homo sapiens OX=9606 GN=CARMIL1 PE=1 SV=1	tr|A0A0U1RQQ1|A0A0U1RQQ1_HUMAN	CARMIL1	0	2
Bromodomain-containing protein 3 OS=Homo sapiens OX=9606 GN=BRD3 PE=1 SV=1	sp|Q15059|BRD3_HUMAN	BRD3	0	1
Thyroid receptor-interacting protein 6 OS=Homo sapiens OX=9606 GN=TRIP6 PE=1 SV=3	sp|Q15654|TRIP6_HUMAN	TRIP6	0	1
Dedicator of cytokinesis protein 9 OS=Homo sapiens OX=9606 GN=DOCK9 PE=1 SV=2	sp|Q9BZ29|DOCK9_HUMAN	DOCK9	0	1
Ribosome-binding protein 1 OS=Homo sapiens OX=9606 GN=RRBP1 PE=1 SV=5	sp|Q9P2E9|RRBP1_HUMAN	RRBP1	0	3
Prohibitin OS=Homo sapiens OX=9606 GN=PHB PE=1 SV=1	sp|P35232|PHB_HUMAN	PHB	0	1
Phosphatidylinositol 4-phosphate 3-kinase C2 domain-containing subunit beta OS=Homo sapiens OX=9606 GN=PIK3C2B PE=1 SV=1	tr|F5GWN5|F5GWN5_HUMAN	PIK3C2B	0	1
Ryanodine receptor 3 OS=Homo sapiens OX=9606 GN=RYR3 PE=1 SV=1	tr|A0A0U1RRH1|A0A0U1RRH1_HUMAN	RYR3	0	1
TPR and ankyrin repeat-containing protein 1 OS=Homo sapiens OX=9606 GN=TRANK1 PE=2 SV=4	sp|O15050|TRNK1_HUMAN	TRANK1	0	1
Putative ciliary rootlet coiled-coil protein 2 OS=Homo sapiens OX=9606 GN=CROCC2 PE=5 SV=3	sp|H7BZ55|CRCC2_HUMAN	CROCC2	0	2
Myosin-13 OS=Homo sapiens OX=9606 GN=MYH13 PE=2 SV=2	sp|Q9UKX3|MYH13_HUMAN	MYH13	0	1
Kinesin-like protein KIF21B OS=Homo sapiens OX=9606 GN=KIF21B PE=1 SV=2	sp|O75037|KI21B_HUMAN	KIF21B	0	1
Protein KRBA1 OS=Homo sapiens OX=9606 GN=KRBA1 PE=1 SV=1	tr|A0A0C4DH65|A0A0C4DH65_HUMAN	KRBA1	0	1
Probable E3 ubiquitin-protein ligase HERC1 OS=Homo sapiens OX=9606 GN=HERC1 PE=1 SV=2	sp|Q15751|HERC1_HUMAN	HERC1	0	1
Spectrin beta chain non-erythrocytic 2 OS=Homo sapiens OX=9606 GN=SPTBN2 PE=1 SV=3	sp|O15020|SPTN2_HUMAN	SPTBN2	0	2
DNA-binding protein SMUBP-2 OS=Homo sapiens OX=9606 GN=IGHMBP2 PE=1 SV=3	sp|P38935|SMBP2_HUMAN	IGHMBP2	0	1
RAB6A-GEF complex partner protein 1 (Fragment) OS=Homo sapiens OX=9606 GN=RIC1 PE=1 SV=1	tr|H0YFN7|H0YFN7_HUMAN	RIC1	0	1
Uncharacterized protein KIAA0825 OS=Homo sapiens OX=9606 GN=KIAA0825 PE=2 SV=3	sp|Q8IV33|K0825_HUMAN	KIAA0825	0	1
LIM domain only protein 7 OS=Homo sapiens OX=9606 GN=LMO7 PE=1 SV=2	tr|F8WD26|F8WD26_HUMAN	LMO7	0	1
Spermatogenesis-associated protein 31A6 OS=Homo sapiens OX=9606 GN=SPATA31A6 PE=3 SV=1	sp|Q5VVP1|S31A6_HUMAN	SPATA31A6	0	1
Pro-neuregulin-1 membrane-bound isoform OS=Homo sapiens OX=9606 GN=NRG1 PE=1 SV=3	sp|Q02297|NRG1_HUMAN	NRG1	0	2
DNA excision repair protein ERCC-6-like 2 OS=Homo sapiens OX=9606 GN=ERCC6L2 PE=1 SV=2	sp|Q5T890|ER6L2_HUMAN	ERCC6L2	0	1
Myomesin-2 OS=Homo sapiens OX=9606 GN=MYOM2 PE=1 SV=2	sp|P54296|MYOM2_HUMAN	MYOM2	0	1
Receptor-type tyrosine-protein phosphatase beta OS=Homo sapiens OX=9606 GN=PTPRB PE=1 SV=1	tr|F8VSD5|F8VSD5_HUMAN	PTPRB	0	1
SLIT and NTRK-like protein 4 OS=Homo sapiens OX=9606 GN=SLITRK4 PE=1 SV=1	sp|Q8IW52|SLIK4_HUMAN	SLITRK4	0	2
RNA-binding protein 15 OS=Homo sapiens OX=9606 GN=RBM15 PE=1 SV=2	sp|Q96T37|RBM15_HUMAN	RBM15	0	1
Ras/Rap GTPase-activating protein SynGAP OS=Homo sapiens OX=9606 GN=SYNGAP1 PE=1 SV=1	tr|A0A2R8YDS2|A0A2R8YDS2_HUMAN	SYNGAP1	0	1
Ankyrin repeat domain-containing protein 11 OS=Homo sapiens OX=9606 GN=ANKRD11 PE=1 SV=3	sp|Q6UB99|ANR11_HUMAN	ANKRD11	0	1
Structural maintenance of chromosomes protein 5 OS=Homo sapiens OX=9606 GN=SMC5 PE=1 SV=2	sp|Q8IY18|SMC5_HUMAN	SMC5	0	1
Protein TOPAZ1 OS=Homo sapiens OX=9606 GN=TOPAZ1 PE=2 SV=3	sp|Q8N9V7|TOPZ1_HUMAN	TOPAZ1	0	1
Helicase lymphoid-specific isoform CRA_d OS=Homo sapiens OX=9606 GN=HELLS PE=1 SV=1	tr|A0A087WSW7|A0A087WSW7_HUMAN	HELLS	0	2
CTP synthase OS=Homo sapiens OX=9606 GN=CTPS1 PE=1 SV=1	tr|B4E1E0|B4E1E0_HUMAN	CTPS1	0	1
Dihydropyrimidine dehydrogenase [NADP(+)] OS=Homo sapiens OX=9606 GN=DPYD PE=1 SV=2	sp|Q12882|DPYD_HUMAN	DPYD	0	1
Exophilin-5 (Fragment) OS=Homo sapiens OX=9606 GN=EXPH5 PE=1 SV=1	tr|E9PPH6|E9PPH6_HUMAN	EXPH5	0	1
DNA polymerase delta catalytic subunit OS=Homo sapiens OX=9606 GN=POLD1 PE=1 SV=2	sp|P28340|DPOD1_HUMAN	POLD1	0	1
Unconventional myosin-VI OS=Homo sapiens OX=9606 GN=MYO6 PE=1 SV=1	tr|A0A0A0MRM8|A0A0A0MRM8_HUMAN	MYO6	0	1
Aminopeptidase OS=Homo sapiens OX=9606 GN=NPEPPS PE=1 SV=1	tr|E9PLK3|E9PLK3_HUMAN	NPEPPS	0	1
Zinc finger protein 540 (Fragment) OS=Homo sapiens OX=9606 GN=ZNF540 PE=4 SV=1	tr|K7EK80|K7EK80_HUMAN	ZNF540	0	1
Sodium channel protein type 9 subunit alpha OS=Homo sapiens OX=9606 GN=SCN9A PE=1 SV=3	sp|Q15858|SCN9A_HUMAN	SCN9A	0	1
Serine-protein kinase ATM OS=Homo sapiens OX=9606 GN=ATM PE=1 SV=4	sp|Q13315|ATM_HUMAN	ATM	0	1
Tuftelin-interacting protein 11 OS=Homo sapiens OX=9606 GN=TFIP11 PE=1 SV=1	sp|Q9UBB9|TFP11_HUMAN	TFIP11	0	1
Neurobeachin isoform CRA_e OS=Homo sapiens OX=9606 GN=NBEA PE=1 SV=1	tr|Q5T321|Q5T321_HUMAN	NBEA	0	1
NADP-dependent malic enzyme OS=Homo sapiens OX=9606 GN=ME1 PE=1 SV=1	sp|P48163|MAOX_HUMAN	ME1	0	2
Nuclear migration protein nudC OS=Homo sapiens OX=9606 GN=NUDC PE=1 SV=1	sp|Q9Y266|NUDC_HUMAN	NUDC	0	1
U2 snRNP-associated SURP motif-containing protein OS=Homo sapiens OX=9606 GN=U2SURP PE=1 SV=1	tr|E7ET15|E7ET15_HUMAN	U2SURP	0	1
Spectrin beta chain non-erythrocytic 1 OS=Homo sapiens OX=9606 GN=SPTBN1 PE=1 SV=2	sp|Q01082|SPTB2_HUMAN	SPTBN1	0	1
SRC kinase-signaling inhibitor 1 (Fragment) OS=Homo sapiens OX=9606 GN=SRCIN1 PE=1 SV=1	tr|A0A087WVV7|A0A087WVV7_HUMAN	SRCIN1	0	1
Glucose-6-phosphate 1-dehydrogenase OS=Homo sapiens OX=9606 GN=G6PD PE=1 SV=4	sp|P11413|G6PD_HUMAN	G6PD	0	1
Cytoplasmic FMR1-interacting protein 1 OS=Homo sapiens OX=9606 GN=CYFIP1 PE=1 SV=1	sp|Q7L576|CYFP1_HUMAN	CYFIP1	0	1
Matrilin-3 OS=Homo sapiens OX=9606 GN=MATN3 PE=1 SV=2	sp|O15232|MATN3_HUMAN	MATN3	0	1
Lipopolysaccharide-responsive and beige-like anchor protein OS=Homo sapiens OX=9606 GN=LRBA PE=1 SV=4	sp|P50851|LRBA_HUMAN	LRBA	0	1
CDK5 and ABL1 enzyme substrate 1 OS=Homo sapiens OX=9606 GN=CABLES1 PE=1 SV=2	sp|Q8TDN4|CABL1_HUMAN	CABLES1	0	2
Monofunctional C1-tetrahydrofolate synthase mitochondrial OS=Homo sapiens OX=9606 GN=MTHFD1L PE=1 SV=1	sp|Q6UB35|C1TM_HUMAN	MTHFD1L	0	1
LIM and calponin homology domains-containing protein 1 OS=Homo sapiens OX=9606 GN=LIMCH1 PE=1 SV=1	tr|G5EA03|G5EA03_HUMAN	LIMCH1	0	1
Importin-11 OS=Homo sapiens OX=9606 GN=IPO11 PE=1 SV=1	sp|Q9UI26|IPO11_HUMAN	IPO11	0	1
Dysferlin OS=Homo sapiens OX=9606 GN=DYSF PE=1 SV=1	sp|O75923|DYSF_HUMAN	DYSF	0	1
Anoctamin-3 OS=Homo sapiens OX=9606 GN=ANO3 PE=1 SV=2	sp|Q9BYT9|ANO3_HUMAN	ANO3	0	1
Core histone macro-H2A.1 OS=Homo sapiens OX=9606 GN=H2AFY PE=1 SV=4	sp|O75367|H2AY_HUMAN	H2AFY	0	2
Ubiquitin carboxyl-terminal hydrolase 32 OS=Homo sapiens OX=9606 GN=USP32 PE=1 SV=1	sp|Q8NFA0|UBP32_HUMAN	USP32	0	1
Adhesion G-protein coupled receptor F3 OS=Homo sapiens OX=9606 GN=ADGRF3 PE=2 SV=1	sp|Q8IZF5|AGRF3_HUMAN	ADGRF3	0	1
Lipoxygenase homology domain-containing protein 1 OS=Homo sapiens OX=9606 GN=LOXHD1 PE=2 SV=4	sp|Q8IVV2|LOXH1_HUMAN	LOXHD1	0	1
Protein cordon-bleu (Fragment) OS=Homo sapiens OX=9606 GN=COBL PE=1 SV=1	tr|J3KR05|J3KR05_HUMAN	COBL	0	1
Interferon-induced helicase C domain-containing protein 1 OS=Homo sapiens OX=9606 GN=IFIH1 PE=1 SV=3	sp|Q9BYX4|IFIH1_HUMAN	IFIH1	0	1
Mediator of RNA polymerase II transcription subunit 12 OS=Homo sapiens OX=9606 GN=MED12 PE=1 SV=1	tr|Q7Z3Z5|Q7Z3Z5_HUMAN	MED12	0	1
Protocadherin beta-9 OS=Homo sapiens OX=9606 GN=PCDHB9 PE=2 SV=2	sp|Q9Y5E1|PCDB9_HUMAN	PCDHB9	0	1
Regulator of G-protein signaling 12 OS=Homo sapiens OX=9606 GN=RGS12 PE=1 SV=1	sp|O14924|RGS12_HUMAN	RGS12	0	1
E3 ubiquitin-protein ligase TRIP12 OS=Homo sapiens OX=9606 GN=TRIP12 PE=1 SV=1	sp|Q14669|TRIPC_HUMAN	TRIP12	0	1
Nidogen-1 OS=Homo sapiens OX=9606 GN=NID1 PE=1 SV=3	sp|P14543|NID1_HUMAN	NID1	0	1
Homeobox protein Hox-D11 OS=Homo sapiens OX=9606 GN=HOXD11 PE=3 SV=3	sp|P31277|HXD11_HUMAN	HOXD11	0	2
Ankyrin-1 OS=Homo sapiens OX=9606 GN=ANK1 PE=1 SV=3	sp|P16157|ANK1_HUMAN	ANK1	0	1
Intraflagellar transport protein 81 homolog (Fragment) OS=Homo sapiens OX=9606 GN=IFT81 PE=1 SV=1	tr|H0YHE2|H0YHE2_HUMAN	IFT81	0	1
Zinc finger protein 106 OS=Homo sapiens OX=9606 GN=ZNF106 PE=1 SV=2	tr|H3BSS6|H3BSS6_HUMAN	ZNF106	0	1
Nucleolysin TIAR OS=Homo sapiens OX=9606 GN=TIAL1 PE=1 SV=1	sp|Q01085|TIAR_HUMAN	TIAL1	0	1
Serine/threonine-protein kinase WNK4 OS=Homo sapiens OX=9606 GN=WNK4 PE=1 SV=1	sp|Q96J92|WNK4_HUMAN	WNK4	0	1
Plastin-2 OS=Homo sapiens OX=9606 GN=LCP1 PE=1 SV=6	sp|P13796|PLSL_HUMAN	LCP1	0	1
Leucine-rich repeat LGI family member 2 (Fragment) OS=Homo sapiens OX=9606 GN=LGI2 PE=4 SV=1	tr|H0YA65|H0YA65_HUMAN	LGI2	0	2
L-2-hydroxyglutarate dehydrogenase mitochondrial OS=Homo sapiens OX=9606 GN=L2HGDH PE=1 SV=3	sp|Q9H9P8|L2HDH_HUMAN	L2HGDH	0	1
Matrix metalloproteinase-20 OS=Homo sapiens OX=9606 GN=MMP20 PE=1 SV=3	sp|O60882|MMP20_HUMAN	MMP20	0	1
Delphilin OS=Homo sapiens OX=9606 GN=GRID2IP PE=1 SV=1	tr|C9JNS8|C9JNS8_HUMAN	GRID2IP	0	1
Heat shock factor 2-binding protein (Fragment) OS=Homo sapiens OX=9606 GN=HSF2BP PE=1 SV=8	tr|C9JSF2|C9JSF2_HUMAN	HSF2BP	0	1
Insulin receptor substrate 2 OS=Homo sapiens OX=9606 GN=IRS2 PE=1 SV=2	sp|Q9Y4H2|IRS2_HUMAN	IRS2	0	1
Adenylate kinase 9 OS=Homo sapiens OX=9606 GN=AK9 PE=1 SV=2	sp|Q5TCS8|KAD9_HUMAN	AK9	0	1
Zinc finger protein 99 OS=Homo sapiens OX=9606 GN=ZNF99 PE=2 SV=3	sp|A8MXY4|ZNF99_HUMAN	ZNF99	0	1
tRNA-splicing endonuclease subunit Sen34 OS=Homo sapiens OX=9606 GN=TSEN34 PE=1 SV=1	sp|Q9BSV6|SEN34_HUMAN	TSEN34	0	1
Zinc fingers and homeoboxes protein 3 (Fragment) OS=Homo sapiens OX=9606 GN=ZHX3 PE=1 SV=1	tr|H0Y6F5|H0Y6F5_HUMAN	ZHX3	0	1
DNA-(apurinic or apyrimidinic site) lyase 2 OS=Homo sapiens OX=9606 GN=APEX2 PE=1 SV=1	sp|Q9UBZ4|APEX2_HUMAN	APEX2	0	1
SLIT and NTRK-like protein 1 OS=Homo sapiens OX=9606 GN=SLITRK1 PE=1 SV=2	sp|Q96PX8|SLIK1_HUMAN	SLITRK1	0	1
Protein CASC1 OS=Homo sapiens OX=9606 GN=CASC1 PE=2 SV=2	sp|Q6TDU7|CASC1_HUMAN	CASC1	0	1
Tetratricopeptide repeat protein 19 mitochondrial OS=Homo sapiens OX=9606 GN=TTC19 PE=1 SV=4	sp|Q6DKK2|TTC19_HUMAN	TTC19	0	1
Inhibitor of nuclear factor kappa-B kinase subunit epsilon OS=Homo sapiens OX=9606 GN=IKBKE PE=1 SV=1	sp|Q14164|IKKE_HUMAN	IKBKE	0	1
Vitamin D-binding protein OS=Homo sapiens OX=9606 GN=GC PE=1 SV=2	sp|P02774|VTDB_HUMAN	GC	0	1
Tyrosine-protein phosphatase non-receptor type 22 OS=Homo sapiens OX=9606 GN=PTPN22 PE=1 SV=2	sp|Q9Y2R2|PTN22_HUMAN	PTPN22	0	1
Mucin-4 (Fragment) OS=Homo sapiens OX=9606 GN=MUC4 PE=1 SV=1	tr|A0A0G2JNJ5|A0A0G2JNJ5_HUMAN	MUC4	0	2
Transcription initiation factor TFIID subunit 4 OS=Homo sapiens OX=9606 GN=TAF4 PE=1 SV=2	sp|O00268|TAF4_HUMAN	TAF4	0	1
Gamma-parvin OS=Homo sapiens OX=9606 GN=PARVG PE=1 SV=1	sp|Q9HBI0|PARVG_HUMAN	PARVG	0	1
cDNA FLJ57369 highly similar to Rab GTPase-binding effector protein 2 OS=Homo sapiens OX=9606 GN=RABEP2 PE=1 SV=1	tr|B4DHR0|B4DHR0_HUMAN	RABEP2	0	1
Calmodulin-regulated spectrin-associated protein 3 OS=Homo sapiens OX=9606 GN=CAMSAP3 PE=1 SV=2	sp|Q9P1Y5|CAMP3_HUMAN	CAMSAP3	0	1
TRAF-type zinc finger domain-containing protein 1 OS=Homo sapiens OX=9606 GN=TRAFD1 PE=1 SV=1	sp|O14545|TRAD1_HUMAN	TRAFD1	0	1
Immunoglobulin lambda-like polypeptide 1 (Fragment) OS=Homo sapiens OX=9606 GN=IGLL1 PE=1 SV=1	tr|C9JEE0|C9JEE0_HUMAN	IGLL1	0	1
Protocadherin beta-6 OS=Homo sapiens OX=9606 GN=PCDHB6 PE=2 SV=1	sp|Q9Y5E3|PCDB6_HUMAN	PCDHB6	0	1
Ubiquitin carboxyl-terminal hydrolase MINDY-1 OS=Homo sapiens OX=9606 GN=MINDY1 PE=1 SV=2	sp|Q8N5J2|MINY1_HUMAN	MINDY1	0	1
cDNA FLJ55055 moderately similar to Syntenin-1 OS=Homo sapiens OX=9606 GN=SDCBP PE=1 SV=1	tr|B4DHN5|B4DHN5_HUMAN	SDCBP	0	1
ATP-binding cassette sub-family F member 1 (Fragment) OS=Homo sapiens OX=9606 GN=ABCF1 PE=1 SV=1	tr|F5GYK6|F5GYK6_HUMAN	ABCF1	0	1
Vacuolar fusion protein MON1 homolog A OS=Homo sapiens OX=9606 GN=MON1A PE=1 SV=3	sp|Q86VX9|MON1A_HUMAN	MON1A	0	1
eIF-2-alpha kinase GCN2 OS=Homo sapiens OX=9606 GN=EIF2AK4 PE=1 SV=3	sp|Q9P2K8|E2AK4_HUMAN	EIF2AK4	0	1
N-acetyltransferase 9 OS=Homo sapiens OX=9606 GN=NAT9 PE=1 SV=1	tr|J3QLF4|J3QLF4_HUMAN	NAT9	0	1
Centrosome and spindle pole-associated protein 1 OS=Homo sapiens OX=9606 GN=CSPP1 PE=1 SV=1	tr|E5RGA5|E5RGA5_HUMAN	CSPP1	0	1
Interferon regulatory factor 2-binding protein 2 OS=Homo sapiens OX=9606 GN=IRF2BP2 PE=1 SV=2	sp|Q7Z5L9|I2BP2_HUMAN	IRF2BP2	0	1
Cancer/testis antigen 47A OS=Homo sapiens OX=9606 GN=CT47A1 PE=2 SV=1	sp|Q5JQC4|CT47A_HUMAN	CT47A1	0	1
TOG array regulator of axonemal microtubules protein 2 (Fragment) OS=Homo sapiens OX=9606 GN=TOGARAM2 PE=4 SV=1	tr|C9JJW1|C9JJW1_HUMAN	TOGARAM2	0	1
Putative ubiquitin carboxyl-terminal hydrolase 41 (Fragment) OS=Homo sapiens OX=9606 GN=USP41 PE=1 SV=1	tr|H7BXK0|H7BXK0_HUMAN	USP41	0	1
Tapasin OS=Homo sapiens OX=9606 GN=TAPBP PE=1 SV=1	tr|A0A0G2JKZ1|A0A0G2JKZ1_HUMAN	TAPBP	0	1
S-phase kinase-associated protein 1 OS=Homo sapiens OX=9606 GN=SKP1 PE=1 SV=1	tr|E5RJR5|E5RJR5_HUMAN	SKP1	1	106
Alpha-1-antitrypsin OS=Homo sapiens OX=9606 GN=SERPINA1 PE=1 SV=1	tr|A0A024R6I7|A0A024R6I7_HUMAN	SERPINA1	1	17

## Sheet: overlapping
FBXO22 interacting proteins. Page 3. overlapping proteins in two repeated experiments.(28)
Gene Name	Protein Symbol	EV-1 peptide	EV-2 peptide	Flag-FBXO22-1 peptide	Flag-FBXO22-2 peptide
CUL1	CUL1	0	0	115	97
SKP1	SKP1	2	1	88	106
COPS4	CSN4	0	0	18	13
GPS1	CSN1	0	0	21	9
COPS2	CSN2	0	0	17	13
BACH1	BACH1	0	0	19	7
COPS3	CSN3	0	0	9	11
COPS8	CSN8	0	0	2	9
RBX1	RBX1	0	0	7	3
COPS6	CSN6	0	0	6	4
COPS7B	CSN7B	0	0	5	4
DDX24	DDX24	0	0	6	3
COPS5	CSN5	0	0	3	5
KIF2C	KIF2C	0	0	7	1
HMMR	HMMR	0	0	6	1
USP7	UBP7	0	0	5	1
GIGYF2	GGYF2	0	0	4	1
XPOT	XPOT	0	0	2	3
SLC4A1AP	NADAP	0	0	3	1
APEX2	APEX2	0	0	3	1
DDX47	DDX47	0	0	1	3
PSMC6	PRS10	0	0	3	1
BSG	BASI	0	0	2	1
PUM1	PUM1	0	0	2	1
ABHD10	ABHDA	0	0	2	1
POLR1A	RPA1	0	0	1	2
IGHMBP2	SMBP2	0	0	1	1
SMC5	SMC5	0	0	1	1
